# Supplementary material for: catena-Poly[[[[2-(2-pyridyl-κN)-1H-benzimidazole-κN 3]copper(II)]-μ-l-methio­ninato-κ3 N,O:O′] perchlorate]
Source: Acta Crystallogr Sect E Struct Rep Online. 2011 Apr 29;67(Pt 5):m642–3. doi: 10.1107/S1600536811014000 (PMC3089275; doi:10.1107/S1600536811014000)
Supplement: Supplementary file 1 [file e-67-0m642-sup1.cif]

##############################################################################
#                                                                            #
# This CIF contains the data in a paper accepted for publication in          #
# Acta Crystallographica Section E. It conforms to the requirements of       #
# Notes for Authors for Acta Crystallographica Section E, and has been       #
# peer reviewed under the auspices of the IUCr Commission on Journals.       #
#                                                                            #
# Full details of the Crystallographic Information File format               #
# are given in the paper "The Crystallographic Information File (CIF):       #
# a New Standard Archive File for Crystallography" by S. R. Hall, F. H.      #
# Allen and I. D. Brown [Acta Cryst. (1991), A47, 655-685].                  #
#                                                                            #
# The current version of the core CIF dictionary is obtainable from          #
# ftp://ftp.iucr.org/pub/cif_core.dic.                                       #
#                                                                            #
# Software is freely available for graphical display of the structure(s)     #
# in this CIF. For information consult the CIF software page                 #
# http://www.iucr.org/resources/cif/software.                                #
#                                                                            #
# This file may be used for bona fide research purposes within the           #
# scientific community so long as proper attribution is given to the journal # 
# article from which it was obtained.                                        #
#                                                                            #
##############################################################################
data_I
_audit_creation_method     SHELXL-97
_chemical_name_systematic
;
<i>catena</i>-Poly[[[[2-(2-pyridyl-\k<i>N</i>)-1<i>H</i>-benzimidazole-
\k<i>N</i>^3^]copper(II)]-\m-L-methioninato-\k^3^<i>N</i>,<i>O</i>:<i>O</i>']
perchlorate]
;
_chemical_name_common     ?
_chemical_formula_moiety     'C17 H19 Cu N4 O2 S +, Cl O4 -'
_chemical_formula_sum     'C17 H19 Cl Cu N4 O6 S'
_chemical_formula_iupac     '[Cu (C5 H10 N O2 S) (C12 H9 N3)] Cl O4'
_chemical_formula_weight     506.41
_chemical_melting_point     ?
_symmetry_cell_setting     orthorhombic
_symmetry_space_group_name_H-M     'P 21 21 21'
_symmetry_space_group_name_Hall     'P 2ac 2ab'
loop_
    _symmetry_equiv_pos_as_xyz
    'x, y, z'
    '-x+1/2, -y, z+1/2'
    '-x, y+1/2, -z+1/2'
    'x+1/2, -y+1/2, -z'
_cell_length_a     6.9718(4)
_cell_length_b     11.8902(6)
_cell_length_c     24.7024(13)
_cell_angle_alpha     90.00
_cell_angle_beta     90.00
_cell_angle_gamma     90.00
_cell_volume     2047.73(19)
_cell_formula_units_Z     4
_cell_measurement_reflns_used     5099
_cell_measurement_theta_min     2.38
_cell_measurement_theta_max     26.47
_cell_measurement_temperature     293(2)
_exptl_crystal_description     block
_exptl_crystal_colour     blue
_exptl_crystal_size_max     0.45
_exptl_crystal_size_mid     0.35
_exptl_crystal_size_min     0.13
_exptl_crystal_density_diffrn     1.643
_exptl_crystal_density_meas     ?
_exptl_crystal_density_method     'not measured'
_exptl_crystal_F_000     1036
_exptl_absorpt_coefficient_mu     1.342
_exptl_absorpt_correction_type     multi-scan
_exptl_absorpt_process_details     '(SADABS; Sheldrick, 1996)'
_exptl_absorpt_correction_T_min     0.5834
_exptl_absorpt_correction_T_max     0.8449
_exptl_special_details
;
;
_diffrn_ambient_temperature     293(2)
_diffrn_radiation_type     MoK\a
_diffrn_radiation_wavelength     0.71073
_diffrn_radiation_monochromator     graphite
_diffrn_measurement_device_type     'Bruker SMART 1000 CCD'
_diffrn_measurement_method     \w
_diffrn_detector_area_resol_mean     ?
_diffrn_reflns_number     12781
_diffrn_reflns_av_R_equivalents     0.0345
_diffrn_reflns_av_sigmaI/netI     0.0494
_diffrn_reflns_theta_min     1.65
_diffrn_reflns_theta_max     27.07
_diffrn_reflns_theta_full     27.07
_diffrn_measured_fraction_theta_max     0.990
_diffrn_measured_fraction_theta_full     0.990
_diffrn_reflns_limit_h_min     -6
_diffrn_reflns_limit_h_max     8
_diffrn_reflns_limit_k_min     -15
_diffrn_reflns_limit_k_max     14
_diffrn_reflns_limit_l_min     -30
_diffrn_reflns_limit_l_max     31
_diffrn_standards_number     0
_diffrn_standards_interval_count     ?
_diffrn_standards_interval_time     ?
_diffrn_standards_decay_%     ?
_refine_special_details
;
Refinement of <i>F</i>^2^ against ALL reflections. The weighted <i>R</i>-factor
<i>wR</i> and goodness of fit <i>S</i> are based on <i>F</i>^2^, conventional
<i>R</i>-factors <i>R</i> are based on <i>F</i>, with <i>F</i> set to zero for
negative <i>F</i>^2^. The threshold expression of <i>F</i>^2^ >
\s(<i>F</i>^2^) is used only for calculating <i>R</i>-factors(gt) <i>etc</i>.
and is not relevant to the choice of reflections for refinement.
<i>R</i>-factors based on <i>F</i>^2^ are statistically about twice as large
as those based on <i>F</i>, and <i>R</i>- factors based on ALL data will be
even larger.
;
_reflns_number_total     4464
_reflns_number_gt     3557
_reflns_threshold_expression     I>2\s(I)
_refine_ls_structure_factor_coef     Fsqd
_refine_ls_matrix_type     full
_refine_ls_R_factor_all     0.0599
_refine_ls_R_factor_gt     0.0418
_refine_ls_wR_factor_gt     0.1026
_refine_ls_wR_factor_ref     0.1109
_refine_ls_goodness_of_fit_ref     1.050
_refine_ls_restrained_S_all     1.050
_refine_ls_number_reflns     4464
_refine_ls_number_parameters     272
_refine_ls_number_restraints     0
_refine_ls_number_constraints     ?
_refine_ls_hydrogen_treatment     constr
_refine_ls_weighting_scheme     calc
_refine_ls_weighting_details
         'calc w=1/[\s^2^(Fo^2^)+(0.0626P)^2^+0.0000P] where P=(Fo^2^+2Fc^2^)/3'
_atom_sites_solution_hydrogens     geom
_atom_sites_solution_primary     direct
_atom_sites_solution_secondary     difmap
_refine_ls_shift/su_max     0.001
_refine_ls_shift/su_mean     0.000
_refine_diff_density_max     0.447
_refine_diff_density_min     -0.280
_refine_ls_extinction_method     none
_refine_ls_extinction_coef     ?
_refine_ls_abs_structure_details     'Flack (1983), 1874 Friedel pairs'
_refine_ls_abs_structure_Flack     -0.001(17)
loop_
    _atom_type_symbol
    _atom_type_description
    _atom_type_scat_dispersion_real
    _atom_type_scat_dispersion_imag
    _atom_type_scat_source
    C C 0.0033 0.0016 'International Tables Vol C Tables 4.2.6.8 and 6.1.1.4'
    H H 0.0000 0.0000 'International Tables Vol C Tables 4.2.6.8 and 6.1.1.4'
    N N 0.0061 0.0033 'International Tables Vol C Tables 4.2.6.8 and 6.1.1.4'
    O O 0.0106 0.0060 'International Tables Vol C Tables 4.2.6.8 and 6.1.1.4'
    S S 0.1246 0.1234 'International Tables Vol C Tables 4.2.6.8 and 6.1.1.4'
    Cl Cl 0.1484 0.1585 'International Tables Vol C Tables 4.2.6.8 and 6.1.1.4'
    Cu Cu 0.3201 1.2651 'International Tables Vol C Tables 4.2.6.8 and 6.1.1.4'
_computing_data_collection     'SMART (Bruker, 2001)'
_computing_cell_refinement     'SAINT-Plus (Bruker, 2003)'
_computing_data_reduction     'SAINT-Plus (Bruker, 2003)'
_computing_structure_solution     'SHELXTL (Sheldrick, 2008)'
_computing_structure_refinement     'SHELXTL (Sheldrick, 2008)'
_computing_molecular_graphics     'ORTEP-3 (Farrugia, 1997)'
_computing_publication_material     'SHELXTL (Sheldrick, 2008)'
loop_
    _atom_site_type_symbol
    _atom_site_label
    _atom_site_fract_x
    _atom_site_fract_y
    _atom_site_fract_z
    _atom_site_U_iso_or_equiv
    _atom_site_adp_type
    _atom_site_calc_flag
    _atom_site_refinement_flags
    _atom_site_occupancy
    _atom_site_symmetry_multiplicity
    _atom_site_disorder_assembly
    _atom_site_disorder_group
    Cu Cu1 0.03097(7) 0.92990(4) 1.007152(16) 0.03414(14) Uani d . 1 1 . .
    S S1 0.1487(2) 0.72711(14) 0.75829(5) 0.0695(4) Uani d . 1 1 . .
    C C1 0.0206(6) 1.1839(3) 0.96479(14) 0.0319(8) Uani d . 1 1 . .
    C C2 0.0198(7) 1.1840(3) 0.90774(15) 0.0422(10) Uani d . 1 1 . .
    H H2 0.0161 1.1176 0.8879 0.051 Uiso calc R 1 1 . .
    C C3 0.0246(7) 1.2888(4) 0.88271(16) 0.0517(11) Uani d . 1 1 . .
    H H3 0.0244 1.2923 0.8451 0.062 Uiso calc R 1 1 . .
    C C4 0.0297(7) 1.3874(4) 0.91190(17) 0.0496(11) Uani d . 1 1 . .
    H H4 0.0311 1.4552 0.8932 0.060 Uiso calc R 1 1 . .
    C C5 0.0329(7) 1.3900(3) 0.96696(16) 0.0444(10) Uani d . 1 1 . .
    H H5 0.0390 1.4573 0.9861 0.053 Uiso calc R 1 1 . .
    C C6 0.0265(5) 1.2874(3) 0.99268(14) 0.0348(8) Uani d . 1 1 . .
    C C7 0.0303(6) 1.1451(3) 1.04985(14) 0.0324(8) Uani d . 1 1 . .
    C C8 0.0452(6) 1.0774(3) 1.09845(13) 0.0334(8) Uani d . 1 1 . .
    C C9 0.0441(7) 1.1167(4) 1.15117(15) 0.0463(10) Uani d . 1 1 . .
    H H9 0.0334 1.1933 1.1584 0.056 Uiso calc R 1 1 . .
    C C10 0.0590(8) 1.0405(4) 1.19261(16) 0.0557(13) Uani d . 1 1 . .
    H H10 0.0574 1.0646 1.2284 0.067 Uiso calc R 1 1 . .
    C C11 0.0767(6) 0.9258(4) 1.18046(17) 0.0496(11) Uani d . 1 1 . .
    H H11 0.0878 0.8729 1.2080 0.059 Uiso calc R 1 1 . .
    C C12 0.0774(6) 0.8931(4) 1.12754(16) 0.0416(10) Uani d . 1 1 . .
    H H12 0.0885 0.8169 1.1196 0.050 Uiso calc R 1 1 . .
    C C14 0.1548(5) 0.7221(3) 0.97297(14) 0.0312(8) Uani d . 1 1 . .
    C C15 0.0420(6) 0.7667(3) 0.92357(13) 0.0318(8) Uani d . 1 1 . .
    H H15 -0.0844 0.7307 0.9240 0.038 Uiso calc R 1 1 . .
    C C16 0.1402(6) 0.7342(3) 0.87040(15) 0.0374(9) Uani d . 1 1 . .
    H H16A 0.2677 0.7667 0.8697 0.045 Uiso calc R 1 1 . .
    H H16B 0.1543 0.6530 0.8692 0.045 Uiso calc R 1 1 . .
    C C17 0.0311(7) 0.7726(4) 0.81999(15) 0.0542(11) Uani d . 1 1 . .
    H H17A 0.0217 0.8540 0.8201 0.065 Uiso calc R 1 1 . .
    H H17B -0.0980 0.7423 0.8210 0.065 Uiso calc R 1 1 . .
    C C18 0.0818(9) 0.5877(5) 0.7533(2) 0.088(2) Uani d . 1 1 . .
    H H18A 0.0984 0.5516 0.7878 0.132 Uiso calc R 1 1 . .
    H H18B 0.1602 0.5508 0.7268 0.132 Uiso calc R 1 1 . .
    H H18C -0.0504 0.5831 0.7427 0.132 Uiso calc R 1 1 . .
    N N1 0.0205(4) 1.0973(2) 1.00175(11) 0.0331(7) Uani d . 1 1 . .
    N N2 0.0307(5) 1.2578(2) 1.04683(12) 0.0381(8) Uani d . 1 1 . .
    H H2A 0.0330 1.3035 1.0738 0.046 Uiso calc R 1 1 . .
    N N3 0.0626(5) 0.9665(3) 1.08662(12) 0.0359(8) Uani d . 1 1 . .
    N N4 0.0118(5) 0.8879(2) 0.92955(11) 0.0348(7) Uani d . 1 1 . .
    H H4A -0.1048 0.9066 0.9167 0.042 Uiso calc R 1 1 . .
    H H4B 0.1005 0.9257 0.9103 0.042 Uiso calc R 1 1 . .
    O O1 0.1548(4) 0.7856(2) 1.01441(10) 0.0413(6) Uani d . 1 1 . .
    O O2 0.2326(4) 0.6305(2) 0.96999(10) 0.0381(6) Uani d . 1 1 . .
    Cl Cl1 0.50122(15) 0.99416(8) 0.86259(4) 0.0468(3) Uani d . 1 1 . .
    O O3 0.5967(8) 1.0975(4) 0.8603(2) 0.122(2) Uani d . 1 1 . .
    O O4 0.4179(8) 0.9815(5) 0.91477(17) 0.1137(18) Uani d . 1 1 . .
    O O5 0.6217(8) 0.9044(4) 0.8494(3) 0.129(2) Uani d . 1 1 . .
    O O6 0.3501(8) 0.9903(5) 0.8275(2) 0.131(2) Uani d . 1 1 . .
loop_
    _atom_site_aniso_label
    _atom_site_aniso_U_11
    _atom_site_aniso_U_22
    _atom_site_aniso_U_33
    _atom_site_aniso_U_12
    _atom_site_aniso_U_13
    _atom_site_aniso_U_23
    Cu1 0.0428(3) 0.0279(2) 0.0317(2) 0.0028(2) -0.00370(19) -0.00388(17)
    S1 0.0851(10) 0.0913(10) 0.0322(6) -0.0032(8) 0.0089(6) 0.0012(6)
    C1 0.027(2) 0.0314(18) 0.0379(19) -0.0007(17) -0.0005(16) 0.0032(14)
    C2 0.054(3) 0.039(2) 0.0336(18) 0.000(2) -0.003(2) -0.0036(15)
    C3 0.059(3) 0.059(3) 0.038(2) 0.001(3) 0.000(2) 0.0104(19)
    C4 0.058(3) 0.037(2) 0.054(2) -0.005(2) -0.005(2) 0.0116(18)
    C5 0.051(3) 0.034(2) 0.049(2) 0.000(2) -0.003(2) 0.0010(17)
    C6 0.0326(19) 0.0346(18) 0.0371(18) -0.0026(16) -0.0004(18) -0.0024(15)
    C7 0.036(2) 0.0275(18) 0.0336(17) -0.0022(17) -0.0004(17) -0.0055(14)
    C8 0.038(2) 0.0324(19) 0.0299(17) -0.0007(19) -0.0018(15) 0.0003(15)
    C9 0.063(3) 0.043(2) 0.033(2) -0.006(2) -0.001(2) -0.0032(16)
    C10 0.070(3) 0.071(3) 0.0260(19) -0.005(3) -0.004(2) -0.0060(19)
    C11 0.052(3) 0.061(3) 0.036(2) -0.005(2) -0.0026(18) 0.012(2)
    C12 0.046(3) 0.037(2) 0.042(2) -0.0045(18) -0.0055(18) 0.0031(17)
    C14 0.029(2) 0.033(2) 0.0317(18) -0.0037(17) -0.0008(15) -0.0006(16)
    C15 0.030(2) 0.0342(19) 0.0311(17) 0.0000(17) 0.0007(16) -0.0035(14)
    C16 0.044(2) 0.035(2) 0.0331(19) 0.0027(18) 0.0022(18) -0.0028(16)
    C17 0.058(3) 0.069(3) 0.035(2) 0.009(3) 0.003(2) -0.003(2)
    C18 0.085(4) 0.101(5) 0.079(4) -0.011(4) 0.012(3) -0.048(4)
    N1 0.0377(17) 0.0278(14) 0.0338(15) -0.0007(12) -0.0022(15) -0.0062(11)
    N2 0.047(2) 0.0325(17) 0.0349(15) -0.0035(16) 0.0007(16) -0.0084(12)
    N3 0.0364(19) 0.0374(18) 0.0337(16) -0.0019(14) -0.0039(14) 0.0003(13)
    N4 0.041(2) 0.0294(15) 0.0340(15) 0.0083(15) -0.0022(15) -0.0002(12)
    O1 0.0508(17) 0.0385(15) 0.0347(14) 0.0131(13) -0.0099(13) -0.0016(12)
    O2 0.0432(16) 0.0257(14) 0.0453(16) 0.0071(12) -0.0008(12) -0.0022(12)
    Cl1 0.0479(6) 0.0444(5) 0.0481(5) -0.0055(5) 0.0044(5) -0.0133(4)
    O3 0.154(5) 0.079(3) 0.132(4) -0.063(3) 0.073(3) -0.055(3)
    O4 0.129(4) 0.148(4) 0.064(3) -0.044(4) 0.026(3) -0.013(3)
    O5 0.120(4) 0.074(3) 0.192(6) 0.029(3) 0.052(4) -0.022(3)
    O6 0.104(4) 0.176(5) 0.114(4) 0.002(4) -0.042(3) -0.016(4)
_geom_special_details
;
All e.s.d.'s (except the e.s.d. in the dihedral angle between two l.s. planes)
are estimated using the full covariance matrix. The cell e.s.d.'s are taken
into account individually in the estimation of e.s.d.'s in distances, angles
and torsion angles; correlations between e.s.d.'s in cell parameters are only
used when they are defined by crystal symmetry. An approximate (isotropic)
treatment of cell e.s.d.'s is used for estimating e.s.d.'s involving l.s.
planes.
;
loop_
    _geom_bond_atom_site_label_1
    _geom_bond_atom_site_label_2
    _geom_bond_site_symmetry_2
    _geom_bond_distance
    _geom_bond_publ_flag
    Cu1 O2 4_467 2.272(3) yes
    Cu1 O1 . 1.929(3) yes
    Cu1 N1 . 1.996(2) yes
    Cu1 N3 . 2.023(3) yes
    Cu1 N4 . 1.985(3) yes
    S1 C18 . 1.727(6) ?
    S1 C17 . 1.813(4) ?
    C1 N1 . 1.377(4) ?
    C1 C2 . 1.409(5) ?
    C1 C6 . 1.410(5) ?
    C2 C3 . 1.391(6) ?
    C2 H2 . 0.9300 ?
    C3 C4 . 1.377(6) ?
    C3 H3 . 0.9300 ?
    C4 C5 . 1.360(6) ?
    C4 H4 . 0.9300 ?
    C5 C6 . 1.377(5) ?
    C5 H5 . 0.9300 ?
    C6 N2 . 1.383(4) ?
    C7 N1 . 1.319(4) ?
    C7 N2 . 1.341(4) ?
    C7 C8 . 1.449(5) ?
    C8 N3 . 1.356(5) ?
    C8 C9 . 1.384(5) ?
    C9 C10 . 1.372(6) ?
    C9 H9 . 0.9300 ?
    C10 C11 . 1.401(6) ?
    C10 H10 . 0.9300 ?
    C11 C12 . 1.364(6) ?
    C11 H11 . 0.9300 ?
    C12 N3 . 1.339(5) ?
    C12 H12 . 0.9300 ?
    C14 O2 . 1.220(4) ?
    C14 O1 . 1.272(4) ?
    C14 C15 . 1.546(5) ?
    C15 N4 . 1.464(4) ?
    C15 C16 . 1.531(5) ?
    C15 H15 . 0.9800 ?
    C16 C17 . 1.529(6) ?
    C16 H16A . 0.9700 ?
    C16 H16B . 0.9700 ?
    C17 H17A . 0.9700 ?
    C17 H17B . 0.9700 ?
    C18 H18A . 0.9600 ?
    C18 H18B . 0.9600 ?
    C18 H18C . 0.9600 ?
    N2 H2A . 0.8600 ?
    N4 H4A . 0.9000 ?
    N4 H4B . 0.9000 ?
    O2 Cu1 4_567 2.272(3) yes
    Cl1 O6 . 1.365(5) ?
    Cl1 O5 . 1.397(4) ?
    Cl1 O3 . 1.399(4) ?
    Cl1 O4 . 1.422(4) ?
loop_
    _geom_angle_atom_site_label_1
    _geom_angle_atom_site_label_2
    _geom_angle_atom_site_label_3
    _geom_angle_site_symmetry_1
    _geom_angle_site_symmetry_3
    _geom_angle
    _geom_angle_publ_flag
    O1 Cu1 N4 . . 84.05(11) ?
    O1 Cu1 N1 . . 155.45(13) ?
    N4 Cu1 N1 . . 100.58(11) ?
    O1 Cu1 N3 . . 92.99(12) ?
    N4 Cu1 N3 . . 176.82(14) ?
    N1 Cu1 N3 . . 81.63(12) ?
    O1 Cu1 O2 . 4_467 96.06(11) ?
    N4 Cu1 O2 . 4_467 95.67(12) ?
    N1 Cu1 O2 . 4_467 107.33(11) ?
    N3 Cu1 O2 . 4_467 85.79(11) ?
    C18 S1 C17 . . 102.9(3) ?
    N1 C1 C2 . . 131.6(3) ?
    N1 C1 C6 . . 109.2(3) ?
    C2 C1 C6 . . 119.2(3) ?
    C3 C2 C1 . . 116.4(4) ?
    C3 C2 H2 . . 121.8 ?
    C1 C2 H2 . . 121.8 ?
    C4 C3 C2 . . 122.0(4) ?
    C4 C3 H3 . . 119.0 ?
    C2 C3 H3 . . 119.0 ?
    C5 C4 C3 . . 122.9(4) ?
    C5 C4 H4 . . 118.5 ?
    C3 C4 H4 . . 118.5 ?
    C4 C5 C6 . . 116.1(4) ?
    C4 C5 H5 . . 121.9 ?
    C6 C5 H5 . . 121.9 ?
    C5 C6 N2 . . 132.1(3) ?
    C5 C6 C1 . . 123.3(3) ?
    N2 C6 C1 . . 104.6(3) ?
    N1 C7 N2 . . 112.4(3) ?
    N1 C7 C8 . . 120.7(3) ?
    N2 C7 C8 . . 126.9(3) ?
    N3 C8 C9 . . 122.1(3) ?
    N3 C8 C7 . . 111.6(3) ?
    C9 C8 C7 . . 126.3(3) ?
    C10 C9 C8 . . 118.6(4) ?
    C10 C9 H9 . . 120.7 ?
    C8 C9 H9 . . 120.7 ?
    C9 C10 C11 . . 119.3(4) ?
    C9 C10 H10 . . 120.3 ?
    C11 C10 H10 . . 120.3 ?
    C12 C11 C10 . . 118.9(4) ?
    C12 C11 H11 . . 120.6 ?
    C10 C11 H11 . . 120.6 ?
    N3 C12 C11 . . 122.5(4) ?
    N3 C12 H12 . . 118.8 ?
    C11 C12 H12 . . 118.8 ?
    O2 C14 O1 . . 125.4(3) ?
    O2 C14 C15 . . 119.0(3) ?
    O1 C14 C15 . . 115.6(3) ?
    N4 C15 C16 . . 113.6(3) ?
    N4 C15 C14 . . 109.4(3) ?
    C16 C15 C14 . . 111.3(3) ?
    N4 C15 H15 . . 107.4 ?
    C16 C15 H15 . . 107.4 ?
    C14 C15 H15 . . 107.4 ?
    C17 C16 C15 . . 113.6(4) ?
    C17 C16 H16A . . 108.8 ?
    C15 C16 H16A . . 108.8 ?
    C17 C16 H16B . . 108.8 ?
    C15 C16 H16B . . 108.8 ?
    H16A C16 H16B . . 107.7 ?
    C16 C17 S1 . . 111.8(3) ?
    C16 C17 H17A . . 109.3 ?
    S1 C17 H17A . . 109.3 ?
    C16 C17 H17B . . 109.3 ?
    S1 C17 H17B . . 109.3 ?
    H17A C17 H17B . . 107.9 ?
    S1 C18 H18A . . 109.5 ?
    S1 C18 H18B . . 109.5 ?
    H18A C18 H18B . . 109.5 ?
    S1 C18 H18C . . 109.5 ?
    H18A C18 H18C . . 109.5 ?
    H18B C18 H18C . . 109.5 ?
    C7 N1 C1 . . 105.9(3) ?
    C7 N1 Cu1 . . 111.6(2) ?
    C1 N1 Cu1 . . 142.2(2) ?
    C7 N2 C6 . . 107.9(3) ?
    C7 N2 H2A . . 126.0 ?
    C6 N2 H2A . . 126.0 ?
    C12 N3 C8 . . 118.5(3) ?
    C12 N3 Cu1 . . 126.9(3) ?
    C8 N3 Cu1 . . 114.1(2) ?
    C15 N4 Cu1 . . 109.6(2) ?
    C15 N4 H4A . . 109.8 ?
    Cu1 N4 H4A . . 109.8 ?
    C15 N4 H4B . . 109.8 ?
    Cu1 N4 H4B . . 109.8 ?
    H4A N4 H4B . . 108.2 ?
    C14 O1 Cu1 . . 116.9(2) ?
    C14 O2 Cu1 . 4_567 132.4(2) ?
    O6 Cl1 O5 . . 106.9(4) ?
    O6 Cl1 O3 . . 111.8(4) ?
    O5 Cl1 O3 . . 112.1(3) ?
    O6 Cl1 O4 . . 104.9(3) ?
    O5 Cl1 O4 . . 112.1(4) ?
    O3 Cl1 O4 . . 108.9(3) ?
loop_
    _geom_torsion_atom_site_label_1
    _geom_torsion_atom_site_label_2
    _geom_torsion_atom_site_label_3
    _geom_torsion_atom_site_label_4
    _geom_torsion_site_symmetry_1
    _geom_torsion_site_symmetry_2
    _geom_torsion_site_symmetry_3
    _geom_torsion_site_symmetry_4
    _geom_torsion
    _geom_torsion_publ_flag
    N1 C1 C2 C3 . . . . -178.6(4) ?
    C6 C1 C2 C3 . . . . -0.1(6) ?
    C1 C2 C3 C4 . . . . -0.1(7) ?
    C2 C3 C4 C5 . . . . 0.9(8) ?
    C3 C4 C5 C6 . . . . -1.4(8) ?
    C4 C5 C6 N2 . . . . 178.6(5) ?
    C4 C5 C6 C1 . . . . 1.2(6) ?
    N1 C1 C6 C5 . . . . 178.3(4) ?
    C2 C1 C6 C5 . . . . -0.5(6) ?
    N1 C1 C6 N2 . . . . 0.3(4) ?
    C2 C1 C6 N2 . . . . -178.5(4) ?
    N1 C7 C8 N3 . . . . 4.9(6) ?
    N2 C7 C8 N3 . . . . -172.9(4) ?
    N1 C7 C8 C9 . . . . -175.5(4) ?
    N2 C7 C8 C9 . . . . 6.7(7) ?
    N3 C8 C9 C10 . . . . -0.7(7) ?
    C7 C8 C9 C10 . . . . 179.8(4) ?
    C8 C9 C10 C11 . . . . 0.6(7) ?
    C9 C10 C11 C12 . . . . -0.4(7) ?
    C10 C11 C12 N3 . . . . 0.3(7) ?
    O2 C14 C15 N4 . . . . -163.0(3) ?
    O1 C14 C15 N4 . . . . 18.2(5) ?
    O2 C14 C15 C16 . . . . -36.7(5) ?
    O1 C14 C15 C16 . . . . 144.5(3) ?
    N4 C15 C16 C17 . . . . -58.1(5) ?
    C14 C15 C16 C17 . . . . 178.0(3) ?
    C15 C16 C17 S1 . . . . -177.8(3) ?
    C18 S1 C17 C16 . . . . 78.7(4) ?
    N2 C7 N1 C1 . . . . 2.0(5) ?
    C8 C7 N1 C1 . . . . -176.1(4) ?
    N2 C7 N1 Cu1 . . . . 177.7(3) ?
    C8 C7 N1 Cu1 . . . . -0.5(5) ?
    C2 C1 N1 C7 . . . . 177.2(5) ?
    C6 C1 N1 C7 . . . . -1.4(4) ?
    C2 C1 N1 Cu1 . . . . 3.9(8) ?
    C6 C1 N1 Cu1 . . . . -174.8(3) ?
    O1 Cu1 N1 C7 . . . . -81.3(4) ?
    N4 Cu1 N1 C7 . . . . 179.7(3) ?
    N3 Cu1 N1 C7 . . . . -2.6(3) ?
    O2 Cu1 N1 C7 4_467 . . . 80.3(3) ?
    O1 Cu1 N1 C1 . . . . 91.8(5) ?
    N4 Cu1 N1 C1 . . . . -7.1(5) ?
    N3 Cu1 N1 C1 . . . . 170.6(4) ?
    O2 Cu1 N1 C1 4_467 . . . -106.6(4) ?
    N1 C7 N2 C6 . . . . -1.9(5) ?
    C8 C7 N2 C6 . . . . 176.1(4) ?
    C5 C6 N2 C7 . . . . -176.9(5) ?
    C1 C6 N2 C7 . . . . 0.9(5) ?
    C11 C12 N3 C8 . . . . -0.4(6) ?
    C11 C12 N3 Cu1 . . . . -172.4(3) ?
    C9 C8 N3 C12 . . . . 0.6(6) ?
    C7 C8 N3 C12 . . . . -179.8(4) ?
    C9 C8 N3 Cu1 . . . . 173.6(3) ?
    C7 C8 N3 Cu1 . . . . -6.8(4) ?
    O1 Cu1 N3 C12 . . . . -26.3(4) ?
    N1 Cu1 N3 C12 . . . . 177.7(4) ?
    O2 Cu1 N3 C12 4_467 . . . 69.5(3) ?
    O1 Cu1 N3 C8 . . . . 161.3(3) ?
    N1 Cu1 N3 C8 . . . . 5.4(3) ?
    O2 Cu1 N3 C8 4_467 . . . -102.8(3) ?
    C16 C15 N4 Cu1 . . . . -147.4(3) ?
    C14 C15 N4 Cu1 . . . . -22.4(4) ?
    O1 Cu1 N4 C15 . . . . 17.0(3) ?
    N1 Cu1 N4 C15 . . . . 172.6(3) ?
    O2 Cu1 N4 C15 4_467 . . . -78.5(3) ?
    O2 C14 O1 Cu1 . . . . 177.1(3) ?
    C15 C14 O1 Cu1 . . . . -4.2(4) ?
    N4 Cu1 O1 C14 . . . . -7.3(3) ?
    N1 Cu1 O1 C14 . . . . -109.8(3) ?
    N3 Cu1 O1 C14 . . . . 173.8(3) ?
    O2 Cu1 O1 C14 4_467 . . . 87.8(3) ?
    O1 C14 O2 Cu1 . . . 4_567 -48.0(5) ?
    C15 C14 O2 Cu1 . . . 4_567 133.4(3) ?
loop_
    _geom_hbond_atom_site_label_D
    _geom_hbond_atom_site_label_H
    _geom_hbond_atom_site_label_A
    _geom_hbond_site_symmetry_A
    _geom_hbond_distance_DH
    _geom_hbond_distance_HA
    _geom_hbond_distance_DA
    _geom_hbond_angle_DHA
    N2 H2a O3 4_477 0.86 2.06 2.904(6) 168
    N4 H4a O5 1_455 0.90 2.53 3.370(7) 155
    N4 H4b O4 . 0.90 2.31 3.064(7) 141
data_global
_journal_date_recd_electronic     2011-03-18
_journal_date_accepted     2011-04-13
_journal_name_full     'Acta Crystallographica, Section E'
_journal_year     2011
_journal_volume     67
_journal_issue      5
_journal_page_first     m642
_journal_page_last     m643
_journal_paper_category     QM
_journal_coeditor_code     FF2004
_publ_contact_author_name     'Xueyi Le'
_publ_contact_author_address
;Institue of
Biomaterial, South China Agricultural University, 510642, Guangzhou,
Guangdong, People's Republic of China
;
_publ_contact_author_email     lexyfu@163.com
_publ_contact_author_fax     -
_publ_contact_author_phone     8613710455069
_publ_section_title
;\
<i>catena</i>-Poly[[[[2-(2-pyridyl-\k<i>N</i>)-1<i>H</i>-benzimidazole-\
\k<i>N</i>^3^]copper(II)]-\m-<i>L</i>-methioninato-\k^3^<i>N</i>,<i>O</i>:\
<i>O</i>'] perchlorate]
;
loop_
    _publ_author_name
    _publ_author_address
    'Lu, Yan-Mei'
;
Department of Applied Chemistry
South China Agricultural University
510642 Guangzhou
Guangdong
People's Republic of China
;
    'Le, Xue-Yi'
;
Institue of Biomaterial
South China Agricultural University
510642 Guangzhou,
Guangdong
People's Republic of China
;
