# Supplementary material for: catena-Poly[[[[2-(2-pyridyl-κN)-1H-benzimidazole-κN 3]copper(II)]-μ-l-methio­ninato-κ3 N,O:O′] perchlorate]
Source: Acta Crystallogr Sect E Struct Rep Online. 2011 Apr 29;67(Pt 5):m642–3. doi: 10.1107/S1600536811014000 (PMC3089275; doi:10.1107/S1600536811014000)
Supplement: Supplementary file 2 [file e-67-0m642-Isup2.hkl]

# 
# h,k,l, Fc-squared, Fo-squared, sigma(Fo-squared) and status flag 
# 
data_I
_shelx_title ' 11211m in P2(1)2(1)2(1)' 
_shelx_refln_list_code          4 
_shelx_F_calc_maximum      399.19 
_exptl_crystal_F_000      1036.00 
_reflns_d_resolution_high  0.7809 
 
loop_ 
 _symmetry_equiv_pos_as_xyz 
 'x, y, z' 
 '-x+1/2, -y, z+1/2' 
 '-x, y+1/2, -z+1/2' 
 'x+1/2, -y+1/2, -z' 
 
_cell_length_a     6.9718 
_cell_length_b    11.8902 
_cell_length_c    24.7024 
_cell_angle_alpha  90.000 
_cell_angle_beta   90.000 
_cell_angle_gamma  90.000 
 
_shelx_F_squared_multiplier     1.000 
 
loop_ 
 _refln_index_h 
 _refln_index_k 
 _refln_index_l 
 _refln_F_squared_calc 
 _refln_F_squared_meas 
 _refln_F_squared_sigma 
 _refln_observed_status 
   2   0   0   159355.36   167988.28   4321.39 o 
   4   0   0     9903.29    10008.54    267.63 o 
   6   0   0     2647.79     2649.56    126.47 o 
   8   0   0       96.45       70.01     41.53 o 
   1   1   0     1095.53      902.30     18.97 o 
   2   1   0     9223.39    10034.07    213.63 o 
   3   1   0     9946.14    10900.08    203.19 o 
   4   1   0     1511.34     1437.51     33.81 o 
   5   1   0     3420.47     3700.94     77.16 o 
   6   1   0      315.24      296.10     23.08 o 
   7   1   0     1021.85     1106.19     61.52 o 
   8   1   0        2.17        8.80     26.99 o 
   1   2   0     4352.50     4502.19     75.79 o 
   2   2   0     9157.68     9844.29    163.61 o 
   3   2   0     3972.07     3605.46     71.08 o 
   5   2   0       80.53       46.98     12.39 o 
   6   2   0       88.09       39.28     15.02 o 
   7   2   0        0.11        1.60     22.55 o 
   8   2   0        1.49      -26.75     26.75 o 
   1   3   0     4482.22     4420.76     75.23 o 
   2   3   0      512.93      502.22     12.13 o 
   3   3   0      460.75      477.27     12.83 o 
   4   3   0     2774.63     2851.24     59.72 o 
   5   3   0       37.22        4.67     11.28 o 
   7   3   0        0.62       11.90     17.78 o 
   8   3   0        2.43      -35.52     37.41 o 
   0   4   0     1426.88      110.34     12.70 o 
   1   4   0     5809.57     6306.68    106.48 o 
   2   4   0       56.11       51.35      5.31 o 
   3   4   0     1459.95     1601.84     31.79 o 
   4   4   0      739.67      754.14     27.04 o 
   5   4   0      270.28      288.58     19.63 o 
   6   4   0      571.29      562.52     28.59 o 
   7   4   0       28.96       49.41     24.57 o 
   8   4   0       18.81       25.57     43.07 o 
   1   5   0      327.88      367.27     12.53 o 
   2   5   0     4108.34     4858.46     84.55 o 
   3   5   0      310.83      289.10     11.01 o 
   4   5   0      955.98      975.10     27.06 o 
   5   5   0      247.83      307.06     22.05 o 
   6   5   0      363.42      342.87     30.92 o 
   7   5   0      246.84      312.33     36.67 o 
   8   5   0      448.01      602.84     73.10 o 
   1   6   0      640.44      681.15     19.32 o 
   2   6   0     4003.70     4764.17     83.83 o 
   3   6   0      947.07     1012.68     23.71 o 
   4   6   0        4.55       15.06      8.85 o 
   5   6   0      129.28      107.87     22.37 o 
   6   6   0        2.08       -9.92     21.74 o 
   7   6   0       71.52       90.86     28.20 o 
   8   6   0       46.77       49.22     32.69 o 
   1   7   0        4.62       11.86      7.05 o 
   2   7   0      302.94      356.86     14.48 o 
   3   7   0      219.24      189.65     22.86 o 
   4   7   0      171.53      168.78     40.33 o 
   5   7   0     1970.37     1832.37     69.41 o 
   6   7   0       86.55       92.81     25.42 o 
   7   7   0      231.08      229.36     35.27 o 
   0   8   0      131.15      183.44     24.71 o 
   1   8   0     2596.44     2697.54     58.16 o 
   2   8   0      356.53      392.68     19.49 o 
   3   8   0     2428.68     2227.99     60.58 o 
   4   8   0       12.87        4.04     17.41 o 
   5   8   0      372.16      381.11     34.64 o 
   6   8   0        2.26      -14.19     23.48 o 
   7   8   0       10.69       12.28     26.15 o 
   1   9   0      547.71      469.27     19.77 o 
   2   9   0       58.94       53.86     12.99 o 
   3   9   0      569.84      535.48     32.68 o 
   4   9   0      149.47      165.61     24.87 o 
   5   9   0      264.35      314.80     33.71 o 
   6   9   0       49.58       31.78     23.96 o 
   7   9   0      177.75      148.21     36.51 o 
   1  10   0      419.62      437.11     32.16 o 
   2  10   0      461.84      442.40     23.94 o 
   3  10   0       13.16       12.91     18.87 o 
   4  10   0       95.56      109.61     24.87 o 
   5  10   0       35.76       45.41     25.91 o 
   6  10   0      148.70      100.29     30.33 o 
   1  11   0      122.99      151.86     18.57 o 
   2  11   0       93.11      150.22     49.68 o 
   3  11   0        8.97        6.57     21.47 o 
   4  11   0      497.14      547.74     41.66 o 
   5  11   0        2.31        2.61     49.51 o 
   6  11   0      186.61      187.19     36.97 o 
   0  12   0      235.13      319.18     40.84 o 
   1  12   0      794.47      890.04     44.53 o 
   2  12   0      656.00      594.95     55.26 o 
   3  12   0      954.95      927.87     49.07 o 
   4  12   0      124.26      186.88     32.82 o 
   5  12   0      189.01      168.16     35.70 o 
   1  13   0        0.86        5.88     22.85 o 
   2  13   0       80.79       50.04     25.45 o 
   3  13   0       58.15       18.70     34.32 o 
   4  13   0        3.93       68.98     46.68 o 
   1  14   0       66.51       52.59     26.67 o 
   2  14   0      120.20      133.81     31.42 o 
   3  14   0        0.37       -2.80     30.86 o 
   1   0   1     3103.75     3737.76     81.36 o 
   2   0   1    40530.32    48371.70    880.90 o 
   3   0   1     1360.50     1376.90     30.83 o 
   4   0   1    11504.70    12332.90    231.14 o 
   5   0   1       16.05       12.08      8.76 o 
   6   0   1     5438.35     5416.47    129.00 o 
   7   0   1       59.69       14.13     22.93 o 
   8   0   1     1794.72     1736.13     74.50 o 
  -8   1   1        2.62      -23.23     25.23 o 
  -7   1   1       40.40       55.22     23.62 o 
  -6   1   1      116.81      115.74     16.71 o 
  -5   1   1      315.79      342.87     16.08 o 
  -4   1   1     2050.90     2219.40     46.90 o 
  -3   1   1     7190.67     8347.65    153.42 o 
  -2   1   1    12661.62    14029.47    253.86 o 
  -1   1   1    15157.28    16597.77    296.18 o 
   1   1   1    14248.39    15699.19    297.77 o 
   2   1   1    12080.15    13470.59    291.89 o 
   3   1   1     7036.97     7852.09    175.86 o 
   4   1   1     1910.32     2066.44     46.29 o 
   5   1   1      361.70      387.13     21.45 o 
   6   1   1       96.88       73.71     15.24 o 
   7   1   1       36.23       27.52     24.25 o 
   8   1   1        2.18      -13.33     27.96 o 
  -8   2   1       16.29      -19.48     28.09 o 
  -7   2   1      418.26      405.75     34.70 o 
  -6   2   1      299.73      330.13     28.74 o 
  -5   2   1      753.51      739.84     24.26 o 
  -4   2   1     1510.72     1450.63     34.92 o 
  -3   2   1     3703.59     3898.14     88.40 o 
  -2   2   1     1877.40     1980.44     41.42 o 
  -1   2   1    33664.46    38198.38    623.53 o 
   0   2   1       57.11       70.79     11.15 o 
   1   2   1    34179.91    38107.25    700.20 o 
   2   2   1     1992.63     2107.50     36.70 o 
   3   2   1     3708.51     3900.04     81.79 o 
   4   2   1     1661.36     1542.60     39.85 o 
   5   2   1      831.20      835.36     36.06 o 
   6   2   1      351.63      347.40     22.29 o 
   7   2   1      481.11      511.87     36.82 o 
   8   2   1       20.38       10.15     28.62 o 
  -8   3   1        5.83       11.33     35.35 o 
  -7   3   1      182.36      174.08     22.24 o 
  -6   3   1       23.59       32.23     14.57 o 
  -5   3   1      363.21      369.66     25.40 o 
  -4   3   1     3467.23     3363.77     69.66 o 
  -3   3   1      573.53      587.19     16.99 o 
  -2   3   1     5921.68     6244.19    104.22 o 
  -1   3   1     3411.77     3939.20     67.83 o 
   0   3   1     5089.51     4779.70    325.45 o 
   1   3   1     3591.72     4055.81     76.61 o 
   2   3   1     5713.96     6019.87    103.43 o 
   3   3   1      617.64      591.89     16.28 o 
   4   3   1     3345.03     3423.92     69.40 o 
   5   3   1      352.80      321.14     19.37 o 
   6   3   1        9.20       13.98     14.21 o 
   7   3   1      187.68      179.06     28.20 o 
   8   3   1        5.90      -34.15     40.84 o 
  -8   4   1       20.41      -14.76     41.01 o 
  -7   4   1      322.77      375.10     37.56 o 
  -6   4   1      312.62      341.95     25.94 o 
  -5   4   1     1557.85     1482.35     46.69 o 
  -4   4   1      403.30      401.53     13.92 o 
  -3   4   1     3178.48     2986.35     56.34 o 
  -2   4   1      333.22      263.08      9.24 o 
  -1   4   1      566.33      574.94     25.12 o 
   0   4   1      600.09      529.20     20.32 o 
   1   4   1      534.03      534.45     22.96 o 
   2   4   1      330.50      263.65      8.86 o 
   3   4   1     3427.37     3210.69     55.88 o 
   4   4   1      397.78      403.82     19.39 o 
   5   4   1     1715.24     1678.03     48.02 o 
   6   4   1      296.50      296.48     24.27 o 
   7   4   1      347.87      390.32     34.92 o 
   8   4   1       16.32       46.68     42.90 o 
  -8   5   1        2.75       23.17     45.82 o 
  -7   5   1      162.09      152.86     27.35 o 
  -6   5   1      422.21      399.14     31.83 o 
  -5   5   1      727.35      762.21     30.84 o 
  -4   5   1      698.32      679.89     22.95 o 
  -3   5   1     4438.40     4304.36     77.34 o 
  -2   5   1     7513.61     7779.73    130.60 o 
  -1   5   1     9008.99     9368.45    210.02 o 
   0   5   1    12069.64    13145.96    345.93 o 
   1   5   1     9285.38    10047.29    182.82 o 
   2   5   1     7227.80     7533.10    129.72 o 
   3   5   1     4573.44     4375.31     76.53 o 
   4   5   1      863.48      833.64     23.20 o 
   5   5   1      704.26      738.46     30.06 o 
   6   5   1      456.67      433.50     31.43 o 
   7   5   1      169.52      184.33     52.00 o 
   8   5   1        2.91       45.92     36.38 o 
  -8   6   1      299.38      355.52     75.25 o 
  -7   6   1      230.09      187.55     46.76 o 
  -6   6   1      640.14      565.56     36.32 o 
  -5   6   1      864.88      755.35     40.10 o 
  -4   6   1     1868.04     1889.92     44.57 o 
  -3   6   1      281.49      269.09     12.01 o 
  -2   6   1     4237.30     4769.27     83.44 o 
  -1   6   1     2007.16     2196.39     53.87 o 
   0   6   1      239.25      284.69     24.71 o 
   1   6   1     2018.90     2207.54     46.86 o 
   2   6   1     4218.12     4659.53     82.51 o 
   3   6   1      299.41      269.46     13.37 o 
   4   6   1     1798.74     1734.10     64.25 o 
   5   6   1      909.68      896.36     41.34 o 
   6   6   1      684.17      645.33     38.34 o 
   7   6   1      263.64      255.22     35.61 o 
   8   6   1      305.18      375.06     43.99 o 
  -7   7   1       39.88       40.01     25.53 o 
  -6   7   1        9.13        4.15     22.51 o 
  -5   7   1      615.55      595.26     36.37 o 
  -4   7   1       34.75       62.15     18.25 o 
  -3   7   1     2562.84     2492.21     55.29 o 
  -2   7   1      616.94      616.15     17.04 o 
  -1   7   1     6553.45     6796.47    130.20 o 
   0   7   1       13.00        3.33      7.68 o 
   1   7   1     6401.37     6641.61    129.74 o 
   2   7   1      611.64      620.27     23.24 o 
   3   7   1     2487.83     2392.12     63.34 o 
   4   7   1       33.89       62.43     17.68 o 
   5   7   1      595.43      634.65     37.95 o 
   6   7   1        9.80       -3.32     22.32 o 
   7   7   1       29.62       37.77     28.16 o 
  -7   8   1      142.52      125.01     33.18 o 
  -6   8   1      195.82      204.91     30.94 o 
  -5   8   1      482.62      499.87     35.77 o 
  -4   8   1      509.87      421.35     31.37 o 
  -3   8   1      539.53      513.20     24.77 o 
  -2   8   1      170.23      209.03     16.67 o 
  -1   8   1      214.59      171.71     26.87 o 
   0   8   1      326.68      288.18     16.60 o 
   1   8   1      207.69      152.14     17.44 o 
   2   8   1      204.13      208.84     23.99 o 
   3   8   1      506.17      529.77     31.22 o 
   4   8   1      615.83      601.00     66.24 o 
   5   8   1      470.21      504.38     33.98 o 
   6   8   1      189.43      165.91     30.92 o 
   7   8   1      136.83      145.38     33.89 o 
  -7   9   1       36.66       46.98     30.05 o 
  -6   9   1       42.41       36.98     25.43 o 
  -5   9   1      358.37      349.56     65.98 o 
  -4   9   1       97.68      136.37     24.11 o 
  -3   9   1     1170.26     1170.87     50.35 o 
  -2   9   1      400.41      374.66     21.35 o 
  -1   9   1     3642.92     3860.10     81.81 o 
   0   9   1       54.48       28.11      8.36 o 
   1   9   1     3723.02     4013.55     81.95 o 
   2   9   1      487.95      459.48     22.02 o 
   3   9   1     1191.64     1275.56     51.84 o 
   4   9   1       52.82       97.41     25.91 o 
   5   9   1      358.62      360.65     36.21 o 
   6   9   1       34.55       19.34     26.42 o 
   7   9   1       37.07       28.43     31.39 o 
  -6  10   1        9.22       21.25     29.49 o 
  -5  10   1       30.27       28.04     24.42 o 
  -4  10   1      241.59      222.33     29.57 o 
  -3  10   1        0.72        5.27     18.56 o 
  -2  10   1      450.35      432.10     23.42 o 
  -1  10   1      225.05      238.08     24.94 o 
   0  10   1       52.93       42.26     13.38 o 
   1  10   1      208.08      231.24     17.60 o 
   2  10   1      412.17      424.21     29.33 o 
   3  10   1        6.99       16.82     19.14 o 
   4  10   1      207.47      142.24     26.87 o 
   5  10   1       28.98       -0.30     22.42 o 
   6  10   1        5.04       23.30     27.33 o 
  -6  11   1       26.08       19.77     33.11 o 
  -5  11   1       35.14       25.79     28.12 o 
  -4  11   1      330.72      396.08     38.60 o 
  -3  11   1       19.72       22.12     22.74 o 
  -2  11   1     1309.65     1322.10     72.16 o 
  -1  11   1       33.75       19.31     12.43 o 
   0  11   1      774.75      765.57     72.05 o 
   1  11   1       36.40       23.03     14.28 o 
   2  11   1     1214.10     1272.69     54.19 o 
   3  11   1       23.74       37.90     21.88 o 
   4  11   1      351.24      369.25     37.97 o 
   5  11   1       37.65        3.72     32.52 o 
   6  11   1       31.75       35.53     30.73 o 
  -5  12   1      246.52      264.00     40.08 o 
  -4  12   1      100.70       78.21     28.63 o 
  -3  12   1      220.75      220.16     31.15 o 
  -2  12   1        4.42       10.12     33.29 o 
  -1  12   1      130.41      118.77     21.64 o 
   0  12   1       68.79       68.20     15.48 o 
   1  12   1      109.40       82.86     25.31 o 
   2  12   1        1.49       -1.93     20.69 o 
   3  12   1      195.07      214.51     31.08 o 
   4  12   1       91.59       77.50     29.06 o 
   5  12   1      217.52      260.92     40.12 o 
  -4  13   1       59.93       39.38     31.37 o 
  -3  13   1      171.79      110.17     42.04 o 
  -2  13   1       29.16       47.49     24.35 o 
  -1  13   1      174.58      141.53     30.72 o 
   0  13   1      451.80      410.00     32.34 o 
   1  13   1      188.24      176.89     64.78 o 
   2  13   1       37.83       22.36     24.99 o 
   3  13   1      173.80      113.94     38.78 o 
   4  13   1       52.05       24.20     41.70 o 
  -3  14   1       74.02       22.31     43.76 o 
  -2  14   1       51.32       49.31     29.36 o 
  -1  14   1       38.25      -15.18     25.52 o 
   1  14   1       35.85       16.54     26.24 o 
   2  14   1       57.65       33.10     29.50 o 
   3  14   1       70.10       34.67     30.39 o 
   1  15   1      143.70      220.68     53.03 o 
   0   0   2    48631.34    43807.68   1632.12 o 
   1   0   2       23.24        8.51      2.55 o 
   2   0   2    25699.98    26715.00    487.19 o 
   3   0   2     1935.10     2060.35     43.23 o 
   4   0   2    12505.96    13013.95    243.64 o 
   5   0   2      245.54      239.21     14.56 o 
   6   0   2      777.56      670.56     36.59 o 
   7   0   2        9.50       -6.03     21.72 o 
   8   0   2       17.97       40.58     28.26 o 
  -8   1   2      262.56      223.11     34.57 o 
  -7   1   2      629.85      589.16     39.07 o 
  -6   1   2      713.43      706.81     35.83 o 
  -5   1   2     1068.84     1051.27     30.27 o 
  -4   1   2      251.08      271.13     12.37 o 
  -3   1   2     3785.60     4009.96     78.67 o 
  -2   1   2      639.12      704.81     24.87 o 
  -1   1   2      650.77      676.54     21.66 o 
   0   1   2      871.64     1033.88     27.84 o 
   1   1   2      742.51      812.51     22.44 o 
   2   1   2      613.99      609.35     15.58 o 
   3   1   2     3757.10     4003.49     90.19 o 
   4   1   2      214.45      225.92     11.76 o 
   5   1   2     1095.17     1104.99     29.55 o 
   6   1   2      600.47      617.37     36.65 o 
   7   1   2      648.01      639.04     39.62 o 
   8   1   2      221.53      176.55     33.06 o 
  -8   2   2       55.58       19.13     28.47 o 
  -7   2   2      136.45      138.73     28.94 o 
  -6   2   2       91.73       58.21     19.77 o 
  -5   2   2      468.80      509.76     18.80 o 
  -4   2   2      247.58      260.06     12.24 o 
  -3   2   2     2592.96     2871.32     55.79 o 
  -2   2   2      477.53      457.04     13.12 o 
   0   2   2       19.87       34.61      5.57 o 
   2   2   2      586.13      503.89     19.73 o 
   3   2   2     2276.73     2539.66     54.42 o 
   4   2   2      191.49      193.33     14.79 o 
   5   2   2      380.28      452.11     28.21 o 
   6   2   2       67.85       51.01     15.52 o 
   7   2   2      124.28      124.86     23.12 o 
   8   2   2       56.96       23.51     39.98 o 
  -8   3   2      259.65      276.45     38.15 o 
  -7   3   2        0.26        5.21     18.18 o 
  -6   3   2     1146.79     1223.09     41.32 o 
  -5   3   2      451.26      437.67     22.04 o 
  -4   3   2     1080.47     1066.69     55.94 o 
  -3   3   2       54.23       66.60      9.41 o 
  -2   3   2      827.49      722.23     16.50 o 
  -1   3   2     2252.03     2331.77     40.81 o 
   0   3   2     6185.87     7302.23    136.19 o 
   1   3   2     2226.01     2268.01     45.44 o 
   2   3   2      761.35      684.40     17.27 o 
   3   3   2       59.05       56.97     10.31 o 
   4   3   2     1015.13     1021.96     25.89 o 
   5   3   2      487.63      476.32     22.48 o 
   6   3   2     1043.24     1081.50     41.07 o 
   7   3   2        0.24      -17.60     21.71 o 
   8   3   2      214.84      253.46     52.51 o 
  -8   4   2       64.88       69.16     44.45 o 
  -7   4   2        7.76       -5.56     17.76 o 
  -6   4   2      112.64      124.94     22.39 o 
  -5   4   2      514.58      495.99     24.05 o 
  -4   4   2     1051.43      999.85     23.82 o 
  -3   4   2     6745.10     7047.03    124.16 o 
  -2   4   2      132.54       95.69     12.80 o 
  -1   4   2    10936.25    11828.71    225.16 o 
   0   4   2     4118.13     4651.91     88.93 o 
   1   4   2    11676.56    12461.38    225.18 o 
   2   4   2      128.97       98.21      7.75 o 
   3   4   2     7241.02     7485.78    139.01 o 
   4   4   2     1052.79     1000.87     31.99 o 
   5   4   2      485.44      478.33     23.54 o 
   6   4   2      116.86      126.51     34.75 o 
   7   4   2        9.80       10.91     21.28 o 
   8   4   2       70.00       35.52     38.44 o 
  -8   5   2      227.13      265.81     55.77 o 
  -7   5   2      183.08      209.35     32.33 o 
  -6   5   2      579.42      606.40     29.55 o 
  -5   5   2      563.90      562.15     26.61 o 
  -4   5   2     2977.45     2955.12     62.20 o 
  -3   5   2      710.69      668.72     18.06 o 
  -2   5   2     3458.54     3256.41     57.16 o 
  -1   5   2      244.68      302.71     12.91 o 
   0   5   2     3578.90     3837.84     86.97 o 
   1   5   2      266.93      318.59     11.47 o 
   2   5   2     3249.06     2949.52     55.14 o 
   3   5   2      718.41      663.75     19.19 o 
   4   5   2     2720.63     2634.80     70.70 o 
   5   5   2      571.17      514.79     32.21 o 
   6   5   2      543.91      519.82     35.05 o 
   7   5   2      169.89      194.69     29.95 o 
   8   5   2      223.47      228.33     37.19 o 
  -8   6   2       23.83       26.79     30.68 o 
  -7   6   2        1.29        2.65     23.84 o 
  -6   6   2      273.97      341.43     33.01 o 
  -5   6   2      144.87      141.00     18.99 o 
  -4   6   2     1848.13     1811.20     44.12 o 
  -3   6   2      325.39      295.48     12.85 o 
  -2   6   2     5278.11     5173.07     81.81 o 
  -1   6   2     3675.41     4198.91     96.74 o 
   0   6   2     3884.94     4025.62     92.24 o 
   1   6   2     3838.41     4278.82     83.78 o 
   2   6   2     5079.72     4901.67    115.83 o 
   3   6   2      419.57      399.58     15.11 o 
   4   6   2     1839.70     1771.35     64.19 o 
   5   6   2      152.52      138.51     23.66 o 
   6   6   2      276.29      308.32     52.17 o 
   7   6   2        0.98       -0.78     23.59 o 
   8   6   2       22.70       17.76     33.05 o 
  -7   7   2      181.39      230.10     72.93 o 
  -6   7   2      170.46      172.85     28.62 o 
  -5   7   2      447.23      374.70     31.25 o 
  -4   7   2      246.95      219.48     17.64 o 
  -3   7   2      797.42      709.67     24.16 o 
  -2   7   2     1369.19     1197.39     26.65 o 
  -1   7   2     3539.91     3887.80     91.29 o 
   0   7   2     1548.46     1587.01     42.06 o 
   1   7   2     3687.40     3939.84     79.09 o 
   2   7   2     1385.53     1209.77     35.48 o 
   3   7   2      946.38      872.02     48.91 o 
   4   7   2      261.16      252.67     25.48 o 
   5   7   2      541.85      484.47     32.46 o 
   6   7   2      167.57      180.41     39.64 o 
   7   7   2      215.09      255.57     61.52 o 
  -7   8   2       38.26       50.50     40.76 o 
  -6   8   2      280.10      309.28     34.43 o 
  -5   8   2      133.11      116.45     23.06 o 
  -4   8   2      397.69      355.83     28.00 o 
  -3   8   2      125.62      137.46     15.95 o 
  -2   8   2     2023.17     1870.67     44.11 o 
  -1   8   2     1971.44     1926.27     50.54 o 
   0   8   2     1847.44     1555.03     36.96 o 
   1   8   2     1904.24     1868.58     43.27 o 
   2   8   2     2016.95     1876.59     51.01 o 
   3   8   2      131.90      113.04     18.80 o 
   4   8   2      320.08      342.51     28.41 o 
   5   8   2      142.72      128.17     25.63 o 
   6   8   2      248.53      305.00     35.19 o 
   7   8   2       40.21        3.55     28.99 o 
  -7   9   2      188.88      167.35     36.30 o 
  -6   9   2       78.89       23.89     26.80 o 
  -5   9   2      648.44      637.85     41.18 o 
  -4   9   2      272.01      264.01     30.58 o 
  -3   9   2      180.73      208.25     19.83 o 
  -2   9   2      600.37      612.81     22.10 o 
  -1   9   2      153.15      172.70     30.56 o 
   0   9   2      368.77      409.21     15.67 o 
   1   9   2      136.60      143.55     13.81 o 
   2   9   2      673.97      661.59     26.23 o 
   3   9   2      168.56      214.42     25.27 o 
   4   9   2      344.52      313.03     30.79 o 
   5   9   2      624.87      614.64     39.15 o 
   6   9   2      101.19       78.11     27.20 o 
   7   9   2      177.90      154.48     36.47 o 
  -6  10   2      102.44       74.02     28.87 o 
  -5  10   2      123.88      106.94     28.45 o 
  -4  10   2      103.82      130.66     26.62 o 
  -3  10   2      250.48      347.33     32.03 o 
  -2  10   2       25.28       22.79     13.39 o 
  -1  10   2      178.62      145.82     22.66 o 
   0  10   2       16.93       11.30      9.98 o 
   1  10   2      247.28      221.54     17.49 o 
   2  10   2       17.10       13.03     17.35 o 
   3  10   2      253.11      322.80     37.67 o 
   4  10   2      123.16      140.83     27.53 o 
   5  10   2       94.25       76.31     26.85 o 
   6  10   2      110.13       98.27     30.67 o 
  -6  11   2      233.00      291.99     41.97 o 
  -5  11   2       90.91       78.80     29.32 o 
  -4  11   2      432.83      441.88     40.05 o 
  -3  11   2       50.63       22.21     30.97 o 
  -2  11   2      120.82      151.49     19.28 o 
  -1  11   2      306.84      304.57     21.81 o 
   0  11   2      822.04      853.03     28.80 o 
   1  11   2      307.27      309.47     22.65 o 
   2  11   2      162.42      162.56     75.76 o 
   3  11   2       49.18       49.00     23.18 o 
   4  11   2      455.21      425.29     35.00 o 
   5  11   2       87.80       87.95     28.40 o 
   6  11   2      273.78      312.33     41.68 o 
  -5  12   2       71.63      113.43     34.62 o 
  -4  12   2       86.30       91.15     30.27 o 
  -3  12   2      261.75      312.04     42.82 o 
  -2  12   2      360.75      365.42     34.12 o 
  -1  12   2      712.95      767.46     33.10 o 
   0  12   2       24.42        2.15     13.75 o 
   1  12   2      734.34      690.63     39.85 o 
   2  12   2      361.82      328.08     34.15 o 
   3  12   2      257.07      330.51     52.68 o 
   4  12   2      110.20      101.86     30.03 o 
   5  12   2       75.89       73.18     55.26 o 
  -4  13   2       44.19       40.86     30.21 o 
  -3  13   2      138.14       97.81     43.07 o 
  -2  13   2      150.26      181.04     44.45 o 
  -1  13   2       94.77       50.08     23.88 o 
   0  13   2       52.04       47.10     24.49 o 
   1  13   2       84.36       66.86     24.99 o 
   2  13   2      166.18      188.74     44.53 o 
   3  13   2      122.73       70.44     28.25 o 
   4  13   2       61.25       -5.15     43.76 o 
  -3  14   2       15.59       25.23     42.21 o 
  -2  14   2       74.10       85.48     45.73 o 
  -1  14   2       12.12        0.87     47.36 o 
   0  14   2      369.74      471.74     57.14 o 
   1  14   2       10.43       -7.55     35.18 o 
   2  14   2       90.33      103.73     32.77 o 
   3  14   2       13.94      -15.84     31.00 o 
   1  15   2        0.50       39.64     46.16 o 
   1   0   3     5464.60     6456.61    119.99 o 
   2   0   3      143.79      151.25      8.02 o 
   3   0   3      549.13      613.94     17.10 o 
   4   0   3       98.17       95.08      9.77 o 
   5   0   3      141.78      125.90     15.63 o 
   6   0   3     1500.91     1518.15     47.21 o 
   7   0   3        1.26       27.89     23.04 o 
   8   0   3      731.66      699.10     47.19 o 
  -8   1   3       13.50       -3.59     27.47 o 
  -7   1   3      655.83      643.69     40.41 o 
  -6   1   3      239.97      220.42     22.63 o 
  -5   1   3     2235.51     2145.62     49.30 o 
  -4   1   3      676.86      722.20     24.29 o 
  -3   1   3     4435.27     4427.80     88.96 o 
  -2   1   3     1538.37     1770.79     32.15 o 
  -1   1   3    21312.55    24002.56    397.83 o 
   0   1   3       83.56       78.23      3.96 o 
   1   1   3    21552.63    24854.70    546.29 o 
   2   1   3     1384.00     1666.52     35.10 o 
   3   1   3     4658.70     4706.96     88.83 o 
   4   1   3      568.99      624.90     22.30 o 
   5   1   3     2151.04     2171.58     49.17 o 
   6   1   3      216.78      207.18     24.68 o 
   7   1   3      642.86      611.34     39.30 o 
   8   1   3       12.02       25.20     28.32 o 
  -8   2   3       28.90       42.15     32.32 o 
  -7   2   3      406.89      457.18     44.79 o 
  -6   2   3      203.93      228.28     20.91 o 
  -5   2   3      313.21      298.04     15.48 o 
  -4   2   3      223.33      227.81     12.67 o 
  -3   2   3     4079.02     4117.95     74.63 o 
  -2   2   3     2320.16     2894.54     52.54 o 
  -1   2   3     6544.84     7578.00    128.20 o 
   0   2   3     3508.52     3800.09     83.00 o 
   1   2   3     6785.65     7993.96    202.87 o 
   2   2   3     2535.85     3060.44     67.80 o 
   3   2   3     4329.61     4399.21     82.70 o 
   4   2   3      280.31      306.35     12.75 o 
   5   2   3      373.62      356.51     20.31 o 
   6   2   3      252.87      280.14     29.52 o 
   7   2   3      402.85      383.61     33.18 o 
   8   2   3       29.05       -2.23     41.36 o 
  -8   3   3        2.56        6.64     32.51 o 
  -7   3   3       55.00       25.09     24.49 o 
  -6   3   3       65.18       47.53     17.15 o 
  -5   3   3      720.90      749.25     29.14 o 
  -4   3   3     3332.46     3328.15     68.68 o 
  -3   3   3     1399.18     1314.84     31.07 o 
  -1   3   3     3428.99     3342.67    127.67 o 
   0   3   3     7804.16     8726.17    161.95 o 
   1   3   3     3386.53     3353.82    127.50 o 
   2   3   3     5735.24     5756.48    155.09 o 
   3   3   3     1462.92     1400.86     36.81 o 
   4   3   3     3245.19     3244.44     79.79 o 
   5   3   3      722.26      788.34     30.33 o 
   6   3   3       64.09       64.21     15.95 o 
   7   3   3       52.12       88.32     24.95 o 
   8   3   3        2.81       53.03     40.33 o 
  -8   4   3       20.16        0.69     40.50 o 
  -7   4   3      555.49      534.04     31.89 o 
  -6   4   3      166.88      170.25     20.51 o 
  -5   4   3     1943.73     1951.99     68.50 o 
  -4   4   3       95.98       93.58     14.55 o 
  -3   4   3     1245.29     1273.95     27.64 o 
  -2   4   3     1418.96     1379.05     28.54 o 
  -1   4   3     2407.83     2663.91     53.96 o 
   0   4   3      623.30      784.81     18.79 o 
   1   4   3     2564.46     2824.57     62.98 o 
   2   4   3     1457.65     1400.51     30.33 o 
   3   4   3     1367.23     1300.50     35.75 o 
   4   4   3       79.31       68.04     13.41 o 
   5   4   3     2109.42     1956.45     96.27 o 
   6   4   3      152.34      164.64     24.33 o 
   7   4   3      609.39      610.04     39.54 o 
   8   4   3       15.87       46.85     44.79 o 
  -8   5   3       29.92       46.16     44.45 o 
  -7   5   3        4.13      -22.70     23.54 o 
  -6   5   3      226.84      257.52     29.88 o 
  -5   5   3        1.99       -2.02     13.62 o 
  -4   5   3      262.44      272.54     14.84 o 
  -3   5   3      570.71      620.92     17.53 o 
  -2   5   3     2798.16     2819.50     47.29 o 
  -1   5   3      678.74      706.96     19.88 o 
   0   5   3     1351.57     1370.67     30.45 o 
   1   5   3      531.83      551.20     16.60 o 
   2   5   3     2757.61     2825.92     57.39 o 
   3   5   3      606.20      625.92     18.18 o 
   4   5   3      305.50      290.18     17.87 o 
   5   5   3        8.54       25.24     16.26 o 
   6   5   3      251.96      262.12     30.39 o 
   7   5   3        5.04        1.72     22.81 o 
   8   5   3       30.33       30.67     30.75 o 
  -8   6   3      182.78      109.65     50.45 o 
  -7   6   3       72.27       38.20     29.00 o 
  -6   6   3      531.89      534.70     36.37 o 
  -5   6   3      355.62      326.82     23.84 o 
  -4   6   3      626.33      608.38     22.57 o 
  -3   6   3      350.65      345.00     13.88 o 
  -2   6   3     1119.12     1200.87     24.56 o 
  -1   6   3      888.52      930.32     28.23 o 
   0   6   3      325.41      379.80     13.66 o 
   1   6   3      924.43      991.33     24.40 o 
   2   6   3     1297.38     1363.91     35.64 o 
   3   6   3      409.16      393.15     18.04 o 
   4   6   3      692.26      669.43     32.92 o 
   5   6   3      384.17      357.77     28.75 o 
   6   6   3      577.32      586.42     41.27 o 
   7   6   3       82.89       95.12     26.82 o 
   8   6   3      184.26      212.86     52.60 o 
  -7   7   3       58.89       67.41     28.09 o 
  -6   7   3        2.21       15.26     22.23 o 
  -5   7   3      261.05      236.82     38.87 o 
  -4   7   3       16.18       -3.82     10.13 o 
  -3   7   3      124.06      147.63     16.34 o 
  -2   7   3      392.26      463.20     15.45 o 
  -1   7   3     1256.23     1283.14     35.69 o 
   0   7   3      202.67      150.89     19.62 o 
   1   7   3     1188.53     1205.76     30.30 o 
   2   7   3      385.60      434.60     18.77 o 
   3   7   3       54.64       45.32     15.90 o 
   4   7   3       21.97        6.78     15.31 o 
   5   7   3      193.64      165.51     25.13 o 
   6   7   3        4.27        3.12     20.78 o 
   7   7   3       52.21       81.00     29.73 o 
  -7   8   3       62.36      124.90     30.86 o 
  -6   8   3      246.90      282.58     39.55 o 
  -5   8   3       26.36       12.04     19.60 o 
  -4   8   3      544.84      571.78     35.74 o 
  -3   8   3       69.22       80.26     12.36 o 
  -2   8   3      290.30      256.72     14.91 o 
  -1   8   3      220.19      215.07     15.24 o 
   0   8   3      618.73      610.96     20.53 o 
   1   8   3      201.56      192.78     17.75 o 
   2   8   3      355.39      324.99     18.06 o 
   3   8   3       50.58       43.92     16.26 o 
   4   8   3      594.60      679.13     37.19 o 
   5   8   3       20.08       23.42     29.43 o 
   6   8   3      234.03      236.86     32.71 o 
   7   8   3       54.04       38.77     30.14 o 
  -7   9   3       44.93       55.86     33.02 o 
  -6   9   3      143.39      138.71     32.25 o 
  -5   9   3       55.84       69.73     25.18 o 
  -4   9   3      158.00      176.39     26.99 o 
  -3   9   3      316.51      296.45     21.30 o 
  -2   9   3     1072.02     1055.63     30.41 o 
  -1   9   3      284.87      299.65     18.21 o 
   0   9   3     1142.05     1253.66     38.86 o 
   1   9   3      329.38      313.68     14.12 o 
   2   9   3     1086.13     1108.83     45.47 o 
   3   9   3      303.71      357.47     29.52 o 
   4   9   3      157.38      197.84     26.68 o 
   5   9   3       66.14       73.80     23.90 o 
   6   9   3      146.39      185.57     32.92 o 
   7   9   3       48.19       48.37     52.34 o 
  -6  10   3      130.78      123.69     33.73 o 
  -5  10   3      269.00      253.96     34.68 o 
  -4  10   3      304.12      236.57     29.97 o 
  -3  10   3      102.64       63.61     30.55 o 
  -2  10   3      443.55      385.18     22.88 o 
  -1  10   3       99.70       89.77     42.56 o 
   0  10   3      299.16      282.97     17.67 o 
   1  10   3      116.80      107.65     18.45 o 
   2  10   3      418.54      328.54     28.49 o 
   3  10   3      162.92      171.57     25.14 o 
   4  10   3      284.51      304.03     32.52 o 
   5  10   3      310.78      312.62     35.81 o 
   6  10   3      110.58      119.97     32.14 o 
  -6  11   3       37.10       50.43     33.05 o 
  -5  11   3      255.55      186.86     34.72 o 
  -4  11   3      468.99      449.04     40.95 o 
  -3  11   3      470.44      479.52     36.22 o 
  -2  11   3     1421.43     1353.98     45.78 o 
  -1  11   3      678.35      721.72     31.10 o 
   0  11   3      935.81      936.51     30.28 o 
   1  11   3      698.49      683.78     30.70 o 
   2  11   3     1381.41     1351.15     56.91 o 
   3  11   3      508.10      473.47     34.32 o 
   4  11   3      465.14      472.36     40.51 o 
   5  11   3      278.37      309.41     37.97 o 
   6  11   3       35.42       48.50     33.02 o 
  -5  12   3      193.15      192.18     36.79 o 
  -4  12   3      214.01      187.22     31.91 o 
  -3  12   3      375.62      392.98     35.04 o 
  -2  12   3        1.24        1.83     22.62 o 
  -1  12   3      260.40      274.88     23.95 o 
   0  12   3        0.28        0.96     15.16 o 
   1  12   3      238.47      190.09     28.02 o 
   2  12   3        1.89       -9.50     21.46 o 
   3  12   3      339.48      251.06     47.36 o 
   4  12   3      208.93      183.44     55.08 o 
   5  12   3      156.49      134.98     34.46 o 
  -4  13   3      118.88       91.98     32.58 o 
  -3  13   3      336.04      360.27     54.48 o 
  -2  13   3      200.97      195.63     46.50 o 
  -1  13   3      934.45      912.47     38.73 o 
   0  13   3     1031.86     1010.44     49.69 o 
   1  13   3      956.18      875.66     47.62 o 
   2  13   3      186.36      200.19     89.15 o 
   3  13   3      333.12      291.87     97.81 o 
   4  13   3      109.53       35.01     41.70 o 
  -3  14   3      142.12      115.32     49.77 o 
  -2  14   3      152.99      193.16     34.94 o 
  -1  14   3      182.90      131.79     45.82 o 
   0  14   3       21.25       25.74     37.24 o 
   1  14   3      175.77      263.58     47.53 o 
   2  14   3      154.83      121.94     30.87 o 
   3  14   3      137.51      122.47     33.42 o 
   1  15   3      398.97      585.68     71.04 o 
   0   0   4     1644.10     1783.58     51.08 o 
   1   0   4      627.55      654.11     13.35 o 
   2   0   4      264.31      250.58     13.71 o 
   3   0   4      162.38      148.88      9.71 o 
   4   0   4      423.75      484.73     16.71 o 
   5   0   4      221.27      195.32     24.69 o 
   6   0   4      294.15      285.60     22.13 o 
   7   0   4        8.89       -6.07     22.68 o 
   8   0   4        0.03        3.14     29.59 o 
  -8   1   4       42.37        8.38     28.29 o 
  -7   1   4      459.99      496.86     37.30 o 
  -6   1   4       58.16       40.46     16.67 o 
  -5   1   4      389.77      352.18     16.16 o 
  -4   1   4      336.27      354.46     14.76 o 
  -3   1   4      628.90      668.02     18.26 o 
  -2   1   4     3988.03     4205.01     70.85 o 
  -1   1   4      469.59      513.64     15.01 o 
   0   1   4     3187.09     3377.39     57.59 o 
   1   1   4      397.70      431.59     17.78 o 
   2   1   4     3788.77     3911.03     77.90 o 
   3   1   4      579.18      607.38     17.35 o 
   4   1   4      421.34      412.20     23.48 o 
   5   1   4      372.30      390.36     24.99 o 
   6   1   4       83.73      100.61     33.56 o 
   7   1   4      435.97      421.18     34.92 o 
   8   1   4       44.37       54.69     29.18 o 
  -8   2   4       33.50       48.35     30.60 o 
  -7   2   4       69.28       83.57     24.27 o 
  -6   2   4      243.20      279.92     31.52 o 
  -5   2   4      406.04      406.05     17.81 o 
  -4   2   4      825.65      864.55     23.81 o 
  -3   2   4     1757.47     1764.07     35.86 o 
  -2   2   4      540.78      582.81     14.47 o 
  -1   2   4      806.57      888.65     18.29 o 
   0   2   4     7594.85     8691.84    186.45 o 
   1   2   4      898.89     1008.04     36.38 o 
   2   2   4      552.35      603.53     18.25 o 
   3   2   4     1913.19     1938.17     39.21 o 
   4   2   4      743.17      781.29     22.20 o 
   5   2   4      423.84      434.47     21.32 o 
   6   2   4      263.61      296.65     29.51 o 
   7   2   4       68.84       65.77     22.07 o 
   8   2   4       39.69        0.51     39.81 o 
  -8   3   4      129.32      110.05     32.61 o 
  -7   3   4       18.03       12.55     23.65 o 
  -6   3   4     1353.25     1333.90     44.87 o 
  -5   3   4      155.26      145.94     13.10 o 
  -4   3   4     2940.87     2870.56     55.53 o 
  -3   3   4      831.38      801.35     19.09 o 
  -2   3   4      628.30      619.08     16.26 o 
  -1   3   4      410.28      426.69     10.76 o 
   0   3   4       98.05      102.25      7.13 o 
   1   3   4      406.75      425.42     17.64 o 
   2   3   4      764.83      802.39     24.27 o 
   3   3   4      751.80      678.30     23.57 o 
   4   3   4     2995.96     3038.95     73.13 o 
   5   3   4      166.12      133.54     28.55 o 
   6   3   4     1435.70     1452.86     46.44 o 
   7   3   4       24.42       24.65     22.61 o 
   8   3   4      143.44      119.26     45.30 o 
  -8   4   4       73.55       32.43     43.24 o 
  -7   4   4       54.15       70.84     19.97 o 
  -6   4   4       85.36       90.19     17.54 o 
  -5   4   4      835.86      818.81     43.82 o 
  -4   4   4     3135.56     3023.39     60.27 o 
  -3   4   4     2749.31     2700.18    112.57 o 
  -2   4   4     1688.82     1514.38     34.63 o 
  -1   4   4     6774.74     6806.14    125.34 o 
   0   4   4      553.87      618.16     15.82 o 
   1   4   4     6119.29     6246.17    143.23 o 
   2   4   4     1750.62     1483.19     68.38 o 
   3   4   4     2627.36     2577.37     95.58 o 
   4   4   4     3203.38     3153.76     75.95 o 
   5   4   4      770.85      764.16     37.84 o 
   6   4   4       96.38      102.68     21.88 o 
   7   4   4       51.48       79.02     25.75 o 
   8   4   4       84.05       37.02     28.03 o 
  -8   5   4      144.15      127.16     48.22 o 
  -7   5   4      179.71      206.34     31.46 o 
  -6   5   4      124.39      142.10     48.05 o 
  -5   5   4       63.86       40.07     16.32 o 
  -4   5   4      379.38      342.90     14.18 o 
  -3   5   4      752.29      824.80     21.20 o 
  -2   5   4     1799.84     1883.40     35.72 o 
  -1   5   4      455.52      436.36     11.39 o 
   0   5   4      283.62      391.48     12.71 o 
   1   5   4      428.87      420.18     15.47 o 
   2   5   4     1783.48     1782.70     38.84 o 
   3   5   4      714.69      768.61     20.72 o 
   4   5   4      318.47      310.47     23.96 o 
   5   5   4       62.33       74.29     18.69 o 
   6   5   4      151.61      169.11     26.45 o 
   7   5   4      169.94      181.53     31.54 o 
   8   5   4      147.43      154.00     35.49 o 
  -8   6   4      126.06       85.80     51.31 o 
  -7   6   4        7.80       12.14     24.94 o 
  -6   6   4      793.81      777.34     43.55 o 
  -5   6   4      258.87      266.14     18.58 o 
  -4   6   4     2427.24     2446.73     56.06 o 
  -3   6   4     1118.85     1080.05     26.18 o 
  -2   6   4     6711.60     6508.65    101.47 o 
  -1   6   4     1962.27     1823.02     38.73 o 
   0   6   4     9494.02     9846.59    185.42 o 
   1   6   4     1896.78     1803.49     40.04 o 
   2   6   4     6463.70     6192.19    143.20 o 
   3   6   4     1047.42      989.31     41.46 o 
   4   6   4     2289.35     2348.30     80.39 o 
   5   6   4      250.31      285.65     29.27 o 
   6   6   4      771.37      779.70     43.44 o 
   7   6   4        6.84       -4.39     26.08 o 
   8   6   4      123.17       73.29     33.64 o 
  -7   7   4      119.17      141.02     31.05 o 
  -6   7   4       14.48       23.48     23.23 o 
  -5   7   4      499.48      469.91     33.71 o 
  -4   7   4       95.69      108.50     20.94 o 
  -3   7   4      416.64      425.40     17.04 o 
  -2   7   4       16.26        1.90      7.96 o 
  -1   7   4     1361.40     1422.93     33.26 o 
   0   7   4      155.45      154.92     12.51 o 
   1   7   4     1445.79     1458.97     30.81 o 
   2   7   4        9.78       14.18      8.50 o 
   3   7   4      527.07      552.56     29.42 o 
   4   7   4      109.52      101.05     19.65 o 
   5   7   4      540.52      467.63     32.46 o 
   6   7   4       12.86        6.24     22.93 o 
   7   7   4      111.77      123.08     48.31 o 
  -7   8   4        1.66      -27.05     27.05 o 
  -6   8   4      326.19      326.28     36.64 o 
  -5   8   4       65.15       17.98     24.54 o 
  -4   8   4     1252.08     1255.99     41.41 o 
  -3   8   4      104.92       82.71     13.15 o 
  -2   8   4     4973.87     4976.81    101.74 o 
  -1   8   4       72.33       36.01     10.24 o 
   0   8   4     5147.05     5146.14    102.42 o 
   1   8   4       42.30       19.43      8.27 o 
   2   8   4     4885.85     5066.40    144.70 o 
   3   8   4      121.32      141.79     38.44 o 
   4   8   4     1122.81     1075.48     49.24 o 
   5   8   4       56.29       38.02     27.54 o 
   6   8   4      295.87      257.95     50.88 o 
   7   8   4        0.50        9.82     29.60 o 
  -7   9   4      184.26      183.40     36.87 o 
  -6   9   4      191.25      196.68     36.81 o 
  -5   9   4      527.21      465.60     37.24 o 
  -4   9   4      396.46      437.51     32.07 o 
  -3   9   4      431.57      387.36     23.56 o 
  -2   9   4      336.34      304.70     16.58 o 
  -1   9   4      332.22      347.91     19.47 o 
   0   9   4      133.01      151.61     36.18 o 
   1   9   4      337.01      340.73     14.92 o 
   2   9   4      322.72      313.92     26.17 o 
   3   9   4      394.22      381.59     27.43 o 
   4   9   4      387.98      416.62     42.73 o 
   5   9   4      473.97      506.26     36.87 o 
   6   9   4      178.76      172.46     31.91 o 
   7   9   4      165.82      198.32     38.21 o 
  -6  10   4        8.15       -2.26     29.30 o 
  -5  10   4      188.46      164.53     45.05 o 
  -4  10   4      170.40      178.11     29.48 o 
  -3  10   4      577.52      563.18     28.25 o 
  -2  10   4      655.24      677.27     28.93 o 
  -1  10   4     1311.12     1369.73     53.14 o 
   0  10   4      935.47     1013.44     35.24 o 
   1  10   4     1273.94     1283.74     42.09 o 
   2  10   4      616.32      605.00     28.37 o 
   3  10   4      480.51      493.35     34.30 o 
   4  10   4      163.36      136.30     26.12 o 
   5  10   4      156.45      162.07     31.19 o 
   6  10   4       10.66       16.11     66.15 o 
  -6  11   4      244.30      265.47     57.49 o 
  -5  11   4       18.07       26.97     26.19 o 
  -4  11   4      603.61      554.78     40.78 o 
  -3  11   4       28.59       12.07     20.62 o 
  -2  11   4      141.14      152.15     29.63 o 
  -1  11   4      231.68      203.96     38.70 o 
   0  11   4       10.88        7.96     12.47 o 
   1  11   4      207.14      138.08     18.64 o 
   2  11   4      127.32      102.31     22.95 o 
   3  11   4       27.26       42.85     22.29 o 
   4  11   4      621.37      559.90     38.93 o 
   5  11   4       16.02       28.87     27.61 o 
   6  11   4      242.67      259.12     55.43 o 
  -5  12   4       40.68       40.68     31.25 o 
  -4  12   4       32.53       46.00     26.86 o 
  -3  12   4      331.81      368.42     38.26 o 
  -2  12   4      210.62      202.11     42.73 o 
  -1  12   4      660.45      637.55     42.80 o 
   0  12   4        3.45       10.49     20.25 o 
   1  12   4      685.21      658.17     39.83 o 
   2  12   4      224.76      166.60     36.81 o 
   3  12   4      324.68      390.26     37.73 o 
   4  12   4       47.87       58.86     41.87 o 
   5  12   4       55.09       54.80     30.70 o 
  -4  13   4      100.51      122.29     32.57 o 
  -3  13   4       89.60       74.95     29.77 o 
  -2  13   4      282.42      252.43     49.59 o 
  -1  13   4       25.15       24.64     18.30 o 
   0  13   4       92.81       77.17     26.86 o 
   1  13   4       22.44       24.83     22.53 o 
   2  13   4      283.59      231.91     33.48 o 
   3  13   4       89.05       56.93     41.70 o 
   4  13   4       85.45       52.80     32.51 o 
  -3  14   4       44.07       92.49     49.77 o 
  -2  14   4      116.45       69.84     44.62 o 
  -1  14   4        3.09      -23.85     41.36 o 
   0  14   4      586.40      610.22     59.55 o 
   1  14   4        3.26       -3.26     34.66 o 
   2  14   4      109.42      109.21     31.70 o 
   3  14   4       45.07       10.90     39.38 o 
   0  15   4       76.44       86.66     42.90 o 
   1  15   4       32.94       32.78     41.53 o 
   1   0   5    22526.25    25697.14    421.58 o 
   2   0   5     2913.40     2895.06     66.19 o 
   3   0   5      152.77      113.24      9.49 o 
   4   0   5      725.51      647.15     19.87 o 
   5   0   5      135.31      142.38     13.46 o 
   6   0   5      713.47      649.41     37.01 o 
   7   0   5       94.29       79.07     24.19 o 
   8   0   5      283.96      225.98     76.19 o 
  -8   1   5       12.61       -7.81     29.12 o 
  -7   1   5      131.32       97.19     24.45 o 
  -6   1   5      130.86      111.42     17.03 o 
  -5   1   5      870.83      770.08     24.14 o 
  -4   1   5      201.03      190.60     16.57 o 
  -3   1   5     5199.59     5049.74     96.85 o 
  -2   1   5     1487.49     1510.17     28.26 o 
  -1   1   5    15963.46    17112.40    256.52 o 
   0   1   5     6479.63     7304.34    122.43 o 
   1   1   5    15185.75    16919.91    443.22 o 
   2   1   5     1249.88     1329.61     30.16 o 
   3   1   5     5082.36     4862.13     95.90 o 
   4   1   5      163.82      141.11     13.99 o 
   5   1   5      855.54      732.77     39.13 o 
   6   1   5      135.68       88.09     30.44 o 
   7   1   5      124.39      136.23     26.05 o 
   8   1   5       12.27       -4.63     36.55 o 
  -8   2   5       25.02      -10.69     28.93 o 
  -7   2   5      352.89      438.27     39.29 o 
  -6   2   5      335.55      330.14     22.54 o 
  -5   2   5      508.46      545.93     20.95 o 
  -4   2   5     1637.01     1664.29     39.52 o 
  -3   2   5     2087.54     2006.80     37.69 o 
  -2   2   5      602.50      624.39     18.01 o 
  -1   2   5     3502.31     4035.94     68.89 o 
   0   2   5     1869.17     1859.10     37.61 o 
   1   2   5     3357.80     3940.20     89.26 o 
   2   2   5      695.15      793.62     20.95 o 
   3   2   5     1860.73     1760.27     39.84 o 
   4   2   5     1694.33     1708.01     38.15 o 
   5   2   5      403.02      424.51     22.56 o 
   6   2   5      338.02      307.27     22.70 o 
   7   2   5      313.93      395.00     81.25 o 
   8   2   5       17.20      -14.24     38.78 o 
  -8   3   5        2.98      -14.76     38.87 o 
  -7   3   5      169.87      179.74     33.63 o 
  -6   3   5       34.27       26.63     15.96 o 
  -5   3   5      194.89      199.49     23.90 o 
  -4   3   5     1921.61     1935.96     39.18 o 
  -3   3   5     1500.07     1478.42     31.14 o 
  -2   3   5     2913.97     2724.20     58.22 o 
  -1   3   5     1987.13     2172.84     39.92 o 
   0   3   5     2376.94     2357.75     46.94 o 
   1   3   5     1943.76     2199.60     51.97 o 
   2   3   5     3197.87     3004.53     70.32 o 
   3   3   5     1499.46     1497.62     39.71 o 
   4   3   5     1758.13     1794.81     50.26 o 
   5   3   5      178.46      154.14     16.66 o 
   6   3   5       16.75       14.12     21.45 o 
   7   3   5      171.03      236.74     47.53 o 
   8   3   5        2.55       47.53     43.24 o 
  -8   4   5        2.36       48.05     43.76 o 
  -7   4   5      544.84      592.18     32.91 o 
  -6   4   5       89.94       69.91     21.25 o 
  -5   4   5     1106.60     1172.43     38.94 o 
  -4   4   5       83.56       62.15      8.83 o 
  -3   4   5      354.08      373.14     13.74 o 
  -2   4   5      165.86      166.55     10.28 o 
  -1   4   5      599.95      635.67     15.88 o 
   0   4   5      817.59      950.07     22.14 o 
   1   4   5      698.08      739.17     21.43 o 
   2   4   5      220.50      218.93     15.39 o 
   3   4   5      442.38      451.19     17.26 o 
   4   4   5       77.22       65.60     11.89 o 
   5   4   5      995.52     1044.45     46.95 o 
   6   4   5       75.29       38.44     20.84 o 
   7   4   5      456.88      490.69     40.64 o 
   8   4   5        0.97        1.60     29.20 o 
  -8   5   5        4.24       25.74     48.56 o 
  -7   5   5       18.05       -3.16     20.52 o 
  -6   5   5      255.56      288.00     42.58 o 
  -5   5   5      143.02      128.73     26.57 o 
  -4   5   5      272.95      279.78     15.03 o 
  -3   5   5      859.02      919.91     26.17 o 
  -2   5   5     1496.73     1377.63     31.57 o 
  -1   5   5     1077.14     1051.53     23.32 o 
   0   5   5     2282.85     2344.82     48.40 o 
   1   5   5     1102.84     1116.06     32.01 o 
   2   5   5     1565.14     1427.39     55.08 o 
   3   5   5      983.61     1023.44     56.46 o 
   4   5   5      348.23      319.60     23.24 o 
   5   5   5      137.34      107.15     20.43 o 
   6   5   5      262.88      300.08     31.09 o 
   7   5   5       24.08       17.93     24.27 o 
   8   5   5        3.39      -25.36     28.95 o 
  -8   6   5      126.23      122.87     49.59 o 
  -7   6   5      251.50      309.30     56.46 o 
  -6   6   5      558.86      587.07     32.23 o 
  -5   6   5      999.86     1036.84     31.95 o 
  -4   6   5      583.64      505.82     21.24 o 
  -3   6   5     1821.37     1630.27     35.76 o 
  -2   6   5     2114.36     2220.84     43.68 o 
  -1   6   5      287.23      237.32      9.23 o 
   0   6   5     4407.66     5267.36    102.49 o 
   1   6   5      343.35      297.22     12.00 o 
   2   6   5     2290.83     2368.38     56.58 o 
   3   6   5     1687.69     1590.52     56.78 o 
   4   6   5      605.32      587.63     32.27 o 
   5   6   5      916.56      907.63     45.09 o 
   6   6   5      662.46      742.51     41.91 o 
   7   6   5      220.61      237.95     34.95 o 
   8   6   5      133.07      195.11     38.04 o 
  -7   7   5        6.79       -0.17     27.94 o 
  -6   7   5       63.69       37.90     23.05 o 
  -5   7   5      191.97      176.34     22.26 o 
  -4   7   5      114.92      127.10     14.75 o 
  -3   7   5      724.61      619.06     20.10 o 
  -2   7   5      540.66      504.48     18.78 o 
  -1   7   5     3092.00     2883.00     68.54 o 
   0   7   5        8.07        1.72      6.68 o 
   1   7   5     2867.23     2713.59     58.92 o 
   2   7   5      542.89      548.14     27.39 o 
   3   7   5      662.94      589.57     31.52 o 
   4   7   5      107.66      120.73     22.57 o 
   5   7   5      173.59      184.00     25.77 o 
   6   7   5       59.16       29.29     23.84 o 
   7   7   5        4.58       18.11     30.80 o 
  -7   8   5       34.50       -6.20     30.02 o 
  -6   8   5      351.21      392.81     39.45 o 
  -5   8   5      317.75      327.25     32.74 o 
  -4   8   5      715.10      717.26     27.23 o 
  -3   8   5      543.81      491.63     21.82 o 
  -2   8   5      451.41      411.96     20.48 o 
  -1   8   5     1383.82     1215.28     36.52 o 
   0   8   5      140.47      113.28     11.66 o 
   1   8   5     1369.55     1194.01     31.23 o 
   2   8   5      504.51      446.83     27.66 o 
   3   8   5      547.00      485.42     29.56 o 
   4   8   5      796.11      761.35     46.33 o 
   5   8   5      334.34      385.45     32.64 o 
   6   8   5      313.00      351.20     37.03 o 
   7   8   5       37.59       36.35     31.18 o 
  -7   9   5       52.07       17.38     32.06 o 
  -6   9   5       59.77       78.93     29.17 o 
  -5   9   5      141.04       82.90     27.64 o 
  -4   9   5      306.99      341.40     32.29 o 
  -3   9   5      244.77      235.95     21.27 o 
  -2   9   5     1899.00     1871.83     46.47 o 
  -1   9   5      591.30      578.71     25.14 o 
   0   9   5     2879.46     2714.00     70.22 o 
   1   9   5      640.32      613.43     21.45 o 
   2   9   5     2002.10     1928.84     54.72 o 
   3   9   5      231.04      227.97     31.40 o 
   4   9   5      261.99      267.22     30.03 o 
   5   9   5      165.17      166.80     43.24 o 
   6   9   5       52.09       56.87     27.73 o 
   7   9   5       57.39       38.74     33.42 o 
  -6  10   5       19.35      -12.02     43.67 o 
  -5  10   5      765.98      750.22     49.34 o 
  -4  10   5      144.95      118.78     28.14 o 
  -3  10   5     1005.07     1031.26     40.32 o 
  -2  10   5      300.70      298.24     22.19 o 
  -1  10   5     2131.17     2041.67     73.05 o 
   0  10   5       49.03       47.90     13.50 o 
   1  10   5     2214.54     2138.03     73.47 o 
   2  10   5      278.05      274.77     22.30 o 
   3  10   5     1116.31     1163.72     50.54 o 
   4  10   5      141.21      130.69     25.30 o 
   5  10   5      816.07      883.62     49.09 o 
   6  10   5       17.89       51.11     31.10 o 
  -6  11   5       25.98      -26.26     46.16 o 
  -5  11   5       66.51       33.19     28.70 o 
  -4  11   5      485.44      503.57     39.00 o 
  -3  11   5       83.51       63.04     25.91 o 
  -2  11   5     2062.90     2035.52     60.83 o 
  -1  11   5      119.77       88.00     21.35 o 
   0  11   5     2123.32     2011.60     50.29 o 
   1  11   5      123.04      111.75     39.30 o 
   2  11   5     2023.06     1963.89     74.69 o 
   3  11   5      100.60       88.32     24.11 o 
   4  11   5      492.04      507.09     38.60 o 
   5  11   5       81.95       72.71     40.76 o 
   6  11   5       18.78       52.17     44.10 o 
  -5  12   5      240.39      264.07     39.86 o 
  -4  12   5      122.74      137.34     32.26 o 
  -3  12   5      375.79      416.51     38.86 o 
  -2  12   5       10.38      -15.76     17.48 o 
  -1  12   5       38.51       21.64     44.19 o 
   0  12   5       49.02       54.19     22.14 o 
   1  12   5       44.56       45.28     40.67 o 
   2  12   5        5.26      -12.73     20.96 o 
   3  12   5      390.87      417.75     39.73 o 
   4  12   5      110.45       76.02     45.13 o 
   5  12   5      238.95      301.33     44.10 o 
  -4  13   5       72.54       49.59     32.28 o 
  -3  13   5      266.67      284.05     37.79 o 
  -2  13   5      185.19      221.81     33.40 o 
  -1  13   5      563.66      589.07     39.60 o 
   0  13   5      812.34      824.98     45.98 o 
   1  13   5      593.63      525.87     40.41 o 
   2  13   5      193.16      196.38     30.24 o 
   3  13   5      244.45      254.39     35.03 o 
   4  13   5       68.81        7.98     30.39 o 
  -3  14   5       58.65       44.96     50.11 o 
  -2  14   5      195.97      183.10     50.62 o 
  -1  14   5       75.66      112.40     44.96 o 
   0  14   5        1.17       15.27     36.21 o 
   1  14   5       71.74       36.38     36.55 o 
   2  14   5      187.04      228.57     80.57 o 
   3  14   5       56.53       35.15     47.19 o 
   0  15   5       71.50       82.37     44.79 o 
   0   0   6    11835.22    12364.51    323.52 o 
   1   0   6     1456.31     1601.95     29.86 o 
   2   0   6     3729.79     3652.41     71.71 o 
   3   0   6       51.43       32.20     10.82 o 
   4   0   6     2536.62     2589.08     63.63 o 
   5   0   6        6.99        8.08      8.77 o 
   6   0   6      434.42      408.07     23.93 o 
   7   0   6       23.03       15.06     23.23 o 
   8   0   6       44.04       52.18     30.27 o 
  -8   1   6       67.21       49.78     31.49 o 
  -7   1   6      390.65      488.23     48.56 o 
  -6   1   6      286.94      309.55     30.91 o 
  -5   1   6      472.92      453.23     18.79 o 
  -4   1   6     1013.43      919.03     26.18 o 
  -3   1   6      865.36      935.99     24.96 o 
  -2   1   6     1708.86     1546.95     30.15 o 
  -1   1   6     1613.45     1735.16     32.63 o 
   0   1   6    13387.53    14832.37    245.90 o 
   1   1   6     1771.45     1955.77     74.30 o 
   2   1   6     1761.78     1642.52     39.92 o 
   3   1   6     1001.02     1067.64     24.67 o 
   4   1   6     1117.19     1023.50     25.81 o 
   5   1   6      562.50      540.86     23.73 o 
   6   1   6      325.07      331.69     27.90 o 
   7   1   6      379.84      430.45     34.22 o 
   8   1   6       83.55       64.01     44.62 o 
  -8   2   6       29.00       -5.75     29.36 o 
  -7   2   6       10.56       14.16     22.62 o 
  -6   2   6      330.92      355.27     31.21 o 
  -5   2   6       67.37       72.18     14.37 o 
  -4   2   6      818.69      797.58     23.26 o 
  -3   2   6      678.72      672.39     16.51 o 
  -2   2   6     2303.61     2360.99     43.56 o 
  -1   2   6     3650.64     4056.17     71.24 o 
   1   2   6     3824.21     4218.88     92.27 o 
   2   2   6     2279.85     2424.54     56.49 o 
   3   2   6      771.54      738.09     23.41 o 
   4   2   6      712.89      736.09     21.25 o 
   5   2   6       61.34       51.19     13.22 o 
   6   2   6      314.79      364.03     24.41 o 
   7   2   6        7.40       -2.72     22.20 o 
   8   2   6       23.96        0.00     38.78 o 
  -8   3   6      184.36      185.18     36.76 o 
  -7   3   6       21.49       19.51     23.94 o 
  -6   3   6      743.52      712.44     32.04 o 
  -5   3   6      200.54      223.91     16.15 o 
  -4   3   6     1538.75     1493.96     34.03 o 
  -3   3   6      826.61      824.30     20.16 o 
  -2   3   6     6077.31     6224.64    143.52 o 
  -1   3   6     2053.55     2021.49     37.74 o 
   0   3   6     1566.09     1830.81     37.73 o 
   1   3   6     2016.68     2021.88     48.86 o 
   2   3   6     6480.86     6624.73    141.57 o 
   3   3   6      748.56      705.86     24.30 o 
   4   3   6     1704.71     1706.06     44.85 o 
   5   3   6      197.09      187.39     32.92 o 
   6   3   6      823.80      774.62     39.50 o 
   7   3   6       21.18       28.73     23.60 o 
   8   3   6      210.98      258.26     54.40 o 
  -8   4   6       36.26       53.26     33.80 o 
  -7   4   6       26.50       -4.50     25.58 o 
  -6   4   6      208.72      226.45     22.95 o 
  -5   4   6      245.07      244.88     20.34 o 
  -4   4   6      229.09      237.04     12.86 o 
  -3   4   6     2835.86     2841.74     53.18 o 
  -2   4   6       62.77       51.29      9.04 o 
  -1   4   6     3005.11     2996.01     52.06 o 
   0   4   6      823.43      894.60     21.39 o 
   1   4   6     2446.31     2507.78     82.26 o 
   2   4   6       74.28       85.29     12.27 o 
   3   4   6     2693.21     2595.73     66.19 o 
   4   4   6      197.69      209.54     22.44 o 
   5   4   6      172.11      142.06     31.40 o 
   6   4   6      175.85      154.59     25.64 o 
   7   4   6       33.10       52.00     24.63 o 
   8   4   6       27.55       -5.05     29.84 o 
  -8   5   6       96.47       82.03     48.39 o 
  -7   5   6      193.77      163.15     25.27 o 
  -6   5   6      314.39      373.65     28.60 o 
  -5   5   6     1284.60     1443.58     39.34 o 
  -4   5   6      615.65      615.23     19.65 o 
  -3   5   6      956.44     1113.25     26.65 o 
  -2   5   6       60.69       45.96     11.20 o 
  -1   5   6      256.51      305.77     11.42 o 
   0   5   6       27.58        3.54      4.89 o 
   1   5   6      296.42      372.15     15.32 o 
   2   5   6       89.23       82.06     11.01 o 
   3   5   6      857.40     1006.17     41.51 o 
   4   5   6      637.46      615.16     32.75 o 
   5   5   6     1232.04     1282.71     55.51 o 
   6   5   6      377.15      409.61     32.64 o 
   7   5   6      182.70      177.69     49.77 o 
   8   5   6      100.58      109.52     43.07 o 
  -8   6   6       69.14       50.28     50.28 o 
  -7   6   6       74.94       44.85     27.76 o 
  -6   6   6       34.78       18.27     17.96 o 
  -5   6   6      417.73      377.56     22.84 o 
  -4   6   6      466.60      485.96     23.74 o 
  -3   6   6      432.86      453.61     18.15 o 
  -2   6   6     2513.95     2733.52     65.67 o 
  -1   6   6     4195.07     4437.07     87.72 o 
   0   6   6     2349.37     2511.79     52.64 o 
   1   6   6     4124.81     4423.21    102.37 o 
   2   6   6     2358.72     2497.66     62.90 o 
   3   6   6      385.32      387.29     24.61 o 
   4   6   6      415.01      390.53     27.48 o 
   5   6   6      391.81      353.16     30.16 o 
   6   6   6       24.66       41.67     22.49 o 
   7   6   6       62.28       47.21     27.42 o 
   8   6   6       69.33       -9.95     43.24 o 
  -7   7   6      140.78      165.83     33.57 o 
  -6   7   6       26.35        7.07     23.55 o 
  -5   7   6      309.23      331.17     20.74 o 
  -4   7   6      721.21      730.79     26.56 o 
  -3   7   6      668.33      701.83     21.96 o 
  -2   7   6      324.10      384.54     19.20 o 
  -1   7   6      826.25      792.58     23.07 o 
   0   7   6      124.64      149.58     10.62 o 
   1   7   6      841.08      770.07     26.53 o 
   2   7   6      354.62      399.57     24.38 o 
   3   7   6      663.22      688.69     34.12 o 
   4   7   6      746.25      695.07     36.51 o 
   5   7   6      343.47      396.14     48.65 o 
   6   7   6       30.07        7.80     21.99 o 
   7   7   6      136.94      169.44     34.08 o 
  -7   8   6        2.69       -1.15     29.70 o 
  -6   8   6       40.82       16.58     23.53 o 
  -5   8   6       90.29       43.41     21.22 o 
  -4   8   6      174.80      169.62     16.73 o 
  -3   8   6        9.05       -0.67      9.62 o 
  -2   8   6     1213.69     1277.81     39.72 o 
  -1   8   6      915.71      926.31     26.51 o 
   0   8   6     1681.18     1668.93     46.99 o 
   1   8   6      873.98      890.13     25.71 o 
   2   8   6     1289.26     1307.06     47.15 o 
   3   8   6        1.46       13.29     15.33 o 
   4   8   6      150.37      120.40     36.21 o 
   5   8   6       69.81       74.04     23.02 o 
   6   8   6       41.00       47.89     26.14 o 
   7   8   6        1.26       16.16     33.03 o 
  -7   9   6       60.88       42.90     48.39 o 
  -6   9   6      238.14      239.11     35.69 o 
  -5   9   6      485.59      481.62     36.52 o 
  -4   9   6      324.31      365.46     26.29 o 
  -3   9   6      614.21      655.71     25.75 o 
  -2   9   6      475.37      485.66     23.71 o 
  -1   9   6     1227.45     1282.04     39.59 o 
   0   9   6       75.57       55.50     13.10 o 
   1   9   6     1173.21     1110.99     50.28 o 
   2   9   6      477.39      460.62     23.78 o 
   3   9   6      545.38      596.66     35.31 o 
   4   9   6      302.53      314.05     37.32 o 
   5   9   6      445.72      464.38     45.05 o 
   6   9   6      201.38      179.31     34.03 o 
   7   9   6       58.00       57.83     46.68 o 
  -6  10   6       46.10        7.07     29.98 o 
  -5  10   6      241.87      198.79     41.01 o 
  -4  10   6      193.30      167.35     28.80 o 
  -3  10   6     1834.26     1695.82     68.23 o 
  -2  10   6        4.87        4.10     11.56 o 
  -1  10   6     2389.98     2289.53     62.99 o 
   0  10   6       81.11       83.32     17.74 o 
   1  10   6     2318.11     2256.76     78.26 o 
   2  10   6       11.44        7.82     18.82 o 
   3  10   6     1703.24     1585.41     51.85 o 
   4  10   6      212.19      265.07     30.47 o 
   5  10   6      214.29      211.21     42.73 o 
   6  10   6       52.25       37.07     29.12 o 
  -5  11   6       86.71       86.49     33.81 o 
  -4  11   6      650.36      667.38     43.32 o 
  -3  11   6       21.71       12.68     18.05 o 
  -2  11   6      473.44      462.06     26.93 o 
  -1  11   6      177.52      183.26     36.16 o 
   0  11   6       22.47      -10.09     18.48 o 
   1  11   6      179.80      142.07     23.90 o 
   2  11   6      433.40      423.95     34.52 o 
   3  11   6       20.98      -15.32     22.30 o 
   4  11   6      651.08      590.07     51.74 o 
   5  11   6       76.10       87.67     29.07 o 
  -5  12   6      120.65      130.05     36.16 o 
  -4  12   6      115.73      142.38     31.71 o 
  -3  12   6      479.89      461.45     36.94 o 
  -2  12   6      404.33      431.75     28.52 o 
  -1  12   6     1393.68     1373.11     48.24 o 
   0  12   6      228.88      207.02     57.83 o 
   1  12   6     1425.19     1366.81     58.06 o 
   2  12   6      389.63      371.86     73.62 o 
   3  12   6      460.90      456.57     37.91 o 
   4  12   6      113.69      112.57     30.05 o 
   5  12   6      125.39       94.90     45.13 o 
  -4  13   6      102.76      126.18     41.53 o 
  -3  13   6       89.40       94.09     29.41 o 
  -2  13   6      258.05      308.65     65.38 o 
  -1  13   6       52.69       30.34     25.11 o 
   0  13   6      238.52      215.62     64.61 o 
   1  13   6       54.08       48.39     33.46 o 
   2  13   6      254.73      190.07     41.18 o 
   3  13   6      101.31       96.72     31.11 o 
   4  13   6       92.65       84.76     33.00 o 
  -3  14   6       77.74      106.91     51.14 o 
  -2  14   6      491.70      502.63     64.52 o 
  -1  14   6       10.31       26.63     55.77 o 
   0  14   6      924.52      948.28     73.27 o 
   1  14   6        9.88       27.11     36.89 o 
   2  14   6      480.61      513.61     58.00 o 
   3  14   6       80.40      133.68     46.33 o 
   1   0   7     6749.77     7201.07    136.42 o 
   2   0   7     5123.10     5267.04    102.00 o 
   3   0   7      149.74      114.49     14.85 o 
   4   0   7      891.08      849.42     35.70 o 
   5   0   7        5.66       -0.16      9.07 o 
   6   0   7      261.39      248.38     22.22 o 
   7   0   7       63.28       24.95     22.68 o 
   8   0   7      188.19      158.73     49.42 o 
  -8   1   7       19.46        0.98     29.49 o 
  -7   1   7       31.62       -2.36     25.40 o 
  -6   1   7       92.12      114.24     31.21 o 
  -5   1   7      520.91      532.44     19.97 o 
  -4   1   7       18.09        8.94      7.44 o 
  -3   1   7      711.34      689.96     18.77 o 
  -2   1   7      229.57      251.28      7.48 o 
  -1   1   7      475.49      777.88     40.50 o 
   0   1   7      791.47      701.04     14.26 o 
   1   1   7      804.87      806.88     37.58 o 
   2   1   7      152.60      192.16      9.33 o 
   3   1   7      855.37      866.22     20.95 o 
   4   1   7       27.61       23.26      7.75 o 
   5   1   7      422.72      415.98     21.90 o 
   6   1   7       90.60       89.98     16.93 o 
   7   1   7       38.17       32.63     18.26 o 
   8   1   7       20.93       44.27     43.59 o 
  -8   2   7       71.83       70.65     32.94 o 
  -7   2   7      201.84      229.19     32.64 o 
  -6   2   7      404.54      369.33     31.31 o 
  -5   2   7      364.91      364.27     17.26 o 
  -4   2   7     1387.26     1408.94     34.80 o 
  -3   2   7      944.33      883.34     18.89 o 
  -2   2   7      264.12      258.90     11.05 o 
  -1   2   7      729.82      769.70     17.04 o 
   0   2   7       13.57       10.58      3.47 o 
   1   2   7      642.61      666.08     21.09 o 
   2   2   7      375.09      362.23     13.36 o 
   3   2   7      931.04      923.66     27.72 o 
   4   2   7     1340.47     1309.56     39.60 o 
   5   2   7      336.04      331.30     19.94 o 
   6   2   7      415.57      369.54     26.14 o 
   7   2   7      178.23      213.05     30.08 o 
   8   2   7       64.06       64.35     40.84 o 
  -8   3   7       15.02       17.94     30.73 o 
  -7   3   7      121.05       86.45     28.16 o 
  -6   3   7       28.23       55.37     16.80 o 
  -5   3   7      609.47      596.68     22.61 o 
  -4   3   7     1364.81     1291.09     30.20 o 
  -3   3   7      684.26      658.53     18.39 o 
  -2   3   7     3299.36     3322.54     59.55 o 
  -1   3   7      605.74      609.41     15.11 o 
   0   3   7     3556.63     3404.32     66.74 o 
   1   3   7      556.79      588.38     19.14 o 
   2   3   7     3193.16     3286.55     76.07 o 
   3   3   7      723.67      693.54     23.03 o 
   4   3   7     1357.17     1317.03     39.04 o 
   5   3   7      637.62      610.00     32.98 o 
   6   3   7       38.74       44.92     24.97 o 
   7   3   7      124.04      122.72     30.29 o 
   8   3   7       13.08       -0.86     42.90 o 
  -8   4   7        0.11       35.64     40.24 o 
  -7   4   7      121.48      103.84     30.02 o 
  -6   4   7      146.02      135.98     28.50 o 
  -5   4   7      637.92      665.04     24.31 o 
  -4   4   7      474.92      452.90     16.28 o 
  -3   4   7     1996.78     1905.12     38.37 o 
  -2   4   7     1088.96     1112.07     30.31 o 
  -1   4   7        7.92        5.21      4.69 o 
   0   4   7      346.72      333.85     11.26 o 
   1   4   7       14.69       12.73      7.25 o 
   2   4   7     1025.35     1000.76     38.14 o 
   3   4   7     1777.43     1624.53     45.97 o 
   4   4   7      439.00      407.86     32.35 o 
   5   4   7      643.45      644.69     35.48 o 
   6   4   7      132.99       84.14     28.40 o 
   7   4   7      120.76       94.38     27.36 o 
   8   4   7        0.40       -2.07     30.00 o 
  -8   5   7       20.15      -13.56     50.45 o 
  -7   5   7       81.90       65.78     23.56 o 
  -6   5   7      259.89      282.35     25.80 o 
  -5   5   7     1090.41     1155.46     34.56 o 
  -4   5   7      500.87      499.97     17.95 o 
  -3   5   7     6495.04     6478.48    115.15 o 
  -2   5   7     1567.66     1460.20     30.72 o 
  -1   5   7     8095.95     8740.09    147.25 o 
   0   5   7     2206.35     2010.76     42.86 o 
   1   5   7     7825.15     8553.29    190.75 o 
   2   5   7     1591.87     1481.89     41.03 o 
   3   5   7     6593.98     6519.94    181.71 o 
   4   5   7      523.29      523.35     29.95 o 
   5   5   7     1133.99     1158.17     50.47 o 
   6   5   7      263.20      299.80     32.98 o 
   7   5   7       97.75       76.26     28.43 o 
   8   5   7       15.94       19.86     31.58 o 
  -7   6   7      162.40      249.51     41.01 o 
  -6   6   7      248.49      247.70     25.97 o 
  -5   6   7      139.93      154.46     24.90 o 
  -4   6   7      597.20      609.59     20.40 o 
  -3   6   7      213.31      245.76     13.77 o 
  -2   6   7     2059.35     2138.27     49.49 o 
  -1   6   7     1921.92     2087.03     46.06 o 
   0   6   7       39.81       26.66      7.06 o 
   1   6   7     1947.60     2126.63     53.66 o 
   2   6   7     2134.64     2216.66     57.03 o 
   3   6   7      206.98      198.17     26.68 o 
   4   6   7      613.42      605.97     47.88 o 
   5   6   7      150.62      175.13     25.50 o 
   6   6   7      297.76      321.46     59.20 o 
   7   6   7      160.39      134.91     31.35 o 
  -7   7   7      114.22      118.26     33.55 o 
  -6   7   7       97.16       68.97     28.23 o 
  -5   7   7      958.01      978.00     37.42 o 
  -4   7   7      338.17      335.80     22.92 o 
  -3   7   7     2395.46     2168.38     59.50 o 
  -2   7   7      542.63      532.04     19.93 o 
  -1   7   7     4869.49     4760.33     96.24 o 
   0   7   7      381.29      413.66     15.23 o 
   1   7   7     4929.60     4904.51    112.23 o 
   2   7   7      516.66      538.23     23.11 o 
   4   7   7      293.70      308.20     29.15 o 
   5   7   7      936.45      921.54     46.97 o 
   6   7   7       75.14       75.91     26.26 o 
   7   7   7      112.34      108.07     30.82 o 
  -7   8   7       12.88       50.34     33.73 o 
  -6   8   7      394.10      429.41     41.24 o 
  -5   8   7       48.91       62.77     23.06 o 
  -4   8   7      347.36      338.85     20.58 o 
  -3   8   7      148.68      175.45     19.19 o 
  -2   8   7      270.97      288.07     18.25 o 
  -1   8   7      208.28      215.33     20.52 o 
   0   8   7       30.45       38.13     13.76 o 
   1   8   7      178.84      191.20     14.49 o 
   2   8   7      234.24      266.78     19.48 o 
   3   8   7      134.88      162.47     57.92 o 
   4   8   7      334.59      329.15     29.44 o 
   5   8   7       49.60       22.21     25.05 o 
   6   8   7      384.32      485.27     49.94 o 
   7   8   7        7.37      -20.62     28.45 o 
  -6   9   7        6.83      -10.37     28.98 o 
  -5   9   7      680.57      644.52     42.65 o 
  -4   9   7      174.43      162.67     20.74 o 
  -3   9   7     1388.25     1408.29     40.73 o 
  -2   9   7      520.50      578.60     25.95 o 
  -1   9   7     2072.53     2126.36     59.84 o 
   0   9   7      624.16      656.26     27.24 o 
   1   9   7     2207.66     2259.92     74.83 o 
   2   9   7      483.69      484.57     24.47 o 
   3   9   7     1440.50     1410.34     46.12 o 
   4   9   7      138.45      144.80     24.63 o 
   5   9   7      717.41      685.81     54.14 o 
   6   9   7        4.32      -26.47     26.47 o 
  -6  10   7        1.64       27.88     30.00 o 
  -5  10   7      510.24      529.08     40.87 o 
  -4  10   7       23.32       23.54     23.63 o 
  -3  10   7      555.26      534.37     29.78 o 
  -2  10   7      576.72      493.07     24.84 o 
  -1  10   7      282.60      293.71     24.16 o 
   0  10   7      243.53      231.79     25.43 o 
   1  10   7      301.71      248.03     46.42 o 
   2  10   7      512.23      454.19     32.33 o 
   3  10   7      591.01      572.38     37.11 o 
   4  10   7       11.52       18.39     34.49 o 
   5  10   7      528.37      565.15     43.54 o 
   6  10   7        0.39       15.77     30.63 o 
  -5  11   7       51.88       36.21     29.97 o 
  -4  11   7      446.43      481.08     42.89 o 
  -3  11   7       79.19       77.74     21.14 o 
  -2  11   7     1382.40     1347.39     46.88 o 
  -1  11   7       65.64       87.39     18.06 o 
   0  11   7     1497.87     1434.15     58.54 o 
   1  11   7       64.05       51.62     20.85 o 
   2  11   7     1363.32     1246.38     56.13 o 
   3  11   7       78.20       74.05     24.79 o 
   4  11   7      441.00      467.48     66.07 o 
   5  11   7       46.62       58.19     31.43 o 
  -5  12   7      214.04      193.72     61.78 o 
  -4  12   7       36.54        2.29     27.91 o 
  -3  12   7      170.57      191.07     32.40 o 
  -2  12   7       35.94       27.40     19.07 o 
  -1  12   7       54.74       86.12     23.79 o 
   0  12   7       98.24       99.13     29.69 o 
   1  12   7       54.26       73.63     27.54 o 
   2  12   7       39.09       16.72     22.84 o 
   3  12   7      186.27      168.45     40.41 o 
   4  12   7       35.20       32.44     28.86 o 
   5  12   7      221.08      260.47     38.79 o 
  -4  13   7       23.30       40.74     33.47 o 
  -3  13   7       87.13       98.70     30.81 o 
  -2  13   7       29.57       42.33     22.15 o 
  -1  13   7       65.55       85.50     27.84 o 
   0  13   7      136.55       97.99     39.64 o 
   1  13   7       86.06       81.85     35.35 o 
   2  13   7       30.66       34.91     25.53 o 
   3  13   7       70.43       60.55     28.66 o 
   4  13   7       29.42       17.73     40.93 o 
  -2  14   7      100.97      105.71     44.27 o 
  -1  14   7       72.89       53.73     30.75 o 
   0  14   7        3.10       -9.41     28.57 o 
   1  14   7       75.94       71.90     42.90 o 
   2  14   7       86.89       64.82     63.75 o 
   0   0   8    30524.88    32718.29    846.19 o 
   1   0   8       74.83       57.56      5.93 o 
   2   0   8     3013.88     2988.56     53.96 o 
   3   0   8     2415.67     2333.80     60.73 o 
   4   0   8      449.01      392.99     18.15 o 
   5   0   8       34.55       14.68     12.08 o 
   6   0   8     1061.44     1112.91     39.71 o 
   7   0   8       81.19       38.22     25.70 o 
   8   0   8       96.63      105.02     45.65 o 
  -8   1   8       38.34       35.24     31.06 o 
  -7   1   8      269.79      246.81     32.69 o 
  -6   1   8       46.62       17.06     15.70 o 
  -5   1   8      628.58      604.36     22.14 o 
  -4   1   8      217.07      212.02     13.56 o 
  -3   1   8       27.79       17.56      5.23 o 
  -2   1   8     4448.13     4528.39     70.80 o 
  -1   1   8      756.58      768.35     16.78 o 
   0   1   8        1.46        1.98      3.27 o 
   1   1   8      657.09      663.74     18.23 o 
   2   1   8     4156.75     4325.05    101.21 o 
   3   1   8       82.24       61.27      9.92 o 
   4   1   8      284.34      264.12     12.88 o 
   5   1   8      665.09      623.33     26.52 o 
   6   1   8       42.46       41.86     17.03 o 
   7   1   8      258.47      296.32     33.67 o 
   8   1   8       39.54       26.43     44.79 o 
  -8   2   8       24.22      -12.90     30.69 o 
  -7   2   8        8.13       -7.00     22.18 o 
  -6   2   8      182.75      187.70     20.97 o 
  -5   2   8       68.86       71.01     12.26 o 
  -4   2   8     5358.98     5198.19    103.04 o 
  -3   2   8      787.14      733.32     15.22 o 
  -2   2   8     9301.53     9173.30    155.40 o 
  -1   2   8      966.61      954.63     21.04 o 
   0   2   8      398.33      394.81     12.66 o 
   1   2   8     1096.56     1079.99     24.23 o 
   2   2   8     9251.61     9304.79    200.94 o 
   3   2   8      842.18      800.72     25.26 o 
   4   2   8     5176.29     4960.02    118.52 o 
   5   2   8       84.94       87.25     15.08 o 
   6   2   8      183.37      227.61     76.02 o 
   7   2   8        8.61       17.22     22.61 o 
   8   2   8       20.08       17.33     41.53 o 
  -8   3   8      103.91       69.12     34.02 o 
  -7   3   8      113.63       86.16     28.92 o 
  -6   3   8     1347.51     1358.40     45.63 o 
  -5   3   8      105.94      121.71     16.68 o 
  -4   3   8     2979.36     3078.45     58.38 o 
  -3   3   8      700.24      701.81     19.50 o 
  -2   3   8      331.90      360.75     17.47 o 
  -1   3   8     1014.67     1029.33     22.31 o 
   0   3   8     4304.20     4629.72    103.47 o 
   1   3   8      979.85      962.45     28.07 o 
   2   3   8      272.06      288.24     11.75 o 
   3   3   8      669.25      679.30     23.03 o 
   4   3   8     2806.11     2847.34     74.05 o 
   5   3   8      110.94      106.70     20.38 o 
   6   3   8     1296.04     1242.13     55.13 o 
   7   3   8      110.48      162.01     29.42 o 
   8   3   8       94.65       78.53     51.65 o 
  -8   4   8      123.94       75.24     37.92 o 
  -7   4   8       19.66       12.80     27.45 o 
  -6   4   8      598.09      646.27     31.34 o 
  -5   4   8       53.23       51.93     11.06 o 
  -4   4   8      199.67      214.00     18.22 o 
  -3   4   8      655.04      566.32     18.24 o 
  -2   4   8       87.36       85.77      9.70 o 
  -1   4   8     2223.62     1833.71     35.81 o 
   0   4   8      129.05      164.53      8.63 o 
   1   4   8     2098.52     1757.52     45.80 o 
   2   4   8      111.97      120.83     11.12 o 
   3   4   8      874.67      766.73     43.93 o 
   4   4   8      176.95      199.91     23.51 o 
   5   4   8       53.91       15.02     17.17 o 
   6   4   8      539.95      577.46     37.92 o 
   7   4   8       24.83       37.81     25.66 o 
   8   4   8      104.07       82.28     33.13 o 
  -8   5   8      128.06      135.22     54.57 o 
  -7   5   8      310.42      375.64     31.97 o 
  -6   5   8      122.11      161.08     21.39 o 
  -5   5   8      667.92      715.71     27.09 o 
  -4   5   8     1403.89     1432.55     33.46 o 
  -3   5   8     1288.49     1273.53     30.38 o 
  -2   5   8     2128.05     2083.54     40.84 o 
  -1   5   8     1425.55     1444.98     30.61 o 
   0   5   8     1074.52     1167.76     27.68 o 
   1   5   8     1406.05     1475.88     39.45 o 
   2   5   8     2121.41     2019.60     53.67 o 
   3   5   8     1218.41     1231.01     47.57 o 
   4   5   8     1192.80     1247.13     52.36 o 
   5   5   8      664.06      697.00     39.03 o 
   6   5   8       87.40       78.11     33.29 o 
   7   5   8      297.68      312.30     75.33 o 
   8   5   8      114.31      134.65     66.75 o 
  -7   6   8       36.96        8.46     28.09 o 
  -6   6   8       12.45       21.03     19.68 o 
  -5   6   8      350.77      342.17     20.85 o 
  -4   6   8       35.22       39.42     10.94 o 
  -3   6   8     1244.69     1183.10     29.64 o 
  -2   6   8      527.85      487.45     21.72 o 
  -1   6   8     1410.75     1498.40     36.09 o 
   0   6   8     4851.64     4778.51     94.38 o 
   1   6   8     1481.92     1582.56     42.19 o 
   2   6   8      464.35      432.09     19.99 o 
   3   6   8     1246.65     1152.70     46.11 o 
   4   6   8       15.24       14.86     23.77 o 
   5   6   8      332.37      343.68     31.90 o 
   6   6   8       15.98        9.25     22.98 o 
   7   6   8       30.19       49.88     27.74 o 
  -7   7   8      179.13      116.33     33.23 o 
  -6   7   8      297.25      298.49     34.57 o 
  -5   7   8      519.34      551.38     25.54 o 
  -4   7   8      143.17      123.09     15.75 o 
  -3   7   8      123.31      136.43     17.73 o 
  -2   7   8      840.54      755.80     24.41 o 
  -1   7   8       19.79        5.63      7.70 o 
   0   7   8      390.22      400.05     19.43 o 
   1   7   8       12.41       -0.53      8.96 o 
   2   7   8      789.69      693.75     27.19 o 
   3   7   8      118.27       88.98     18.10 o 
   4   7   8      173.91      216.14     42.47 o 
   5   7   8      567.70      566.94     36.98 o 
   6   7   8      304.49      292.80     34.52 o 
   7   7   8      194.41      172.39     34.40 o 
  -7   8   8        6.34      -16.72     29.25 o 
  -6   8   8       67.98       72.30     27.86 o 
  -5   8   8       10.10        8.04     15.07 o 
  -4   8   8      607.03      545.75     28.81 o 
  -3   8   8      200.19      268.09     18.83 o 
  -2   8   8     1329.71     1300.04     42.23 o 
  -1   8   8       95.98       67.41     14.32 o 
   0   8   8     1164.42     1170.63     37.30 o 
   1   8   8       53.92       52.99     24.50 o 
   2   8   8     1465.22     1411.59     42.73 o 
   3   8   8      269.24      307.44     40.27 o 
   4   8   8      646.76      643.71     45.39 o 
   5   8   8       21.14       22.28     22.96 o 
   6   8   8       74.60       47.22     27.34 o 
   7   8   8        7.58       -5.91     31.38 o 
  -6   9   8       66.30       63.20     29.69 o 
  -5   9   8      124.47      107.19     26.68 o 
  -4   9   8      122.28      159.02     25.25 o 
  -3   9   8      416.07      452.91     22.76 o 
  -2   9   8      230.94      226.82     20.01 o 
  -1   9   8     1159.80     1144.16     41.84 o 
   0   9   8       23.85       -4.42     11.79 o 
   1   9   8     1135.80     1049.00     46.84 o 
   2   9   8      280.98      248.09     19.33 o 
   3   9   8      399.10      375.59     24.50 o 
   4   9   8      158.58      237.59     29.44 o 
   5   9   8      110.39       95.91     27.04 o 
   6   9   8       76.33       95.22     30.69 o 
  -6  10   8       95.15       60.39     32.13 o 
  -5  10   8      270.11      300.80     37.80 o 
  -4  10   8      331.45      365.55     28.51 o 
  -3  10   8      565.98      583.73     30.70 o 
  -2  10   8      281.29      292.29     23.40 o 
  -1  10   8     1934.59     1860.86     55.18 o 
   0  10   8      554.81      421.17     24.43 o 
   1  10   8     2009.45     1843.11     68.01 o 
   2  10   8      315.07      280.87     33.03 o 
   3  10   8      574.45      514.57     35.99 o 
   4  10   8      368.17      373.78     28.35 o 
   5  10   8      267.06      325.17     38.70 o 
   6  10   8      103.54       73.52     31.79 o 
  -5  11   8       41.05       33.73     30.11 o 
  -4  11   8      305.74      353.48     39.29 o 
  -3  11   8      134.22      181.04     24.69 o 
  -2  11   8       62.67       31.50     22.35 o 
  -1  11   8      249.28      282.18     52.76 o 
   0  11   8      238.57      222.49     49.94 o 
   1  11   8      227.16      228.23     58.77 o 
   2  11   8       63.52       42.00     36.55 o 
   3  11   8      111.51       91.71     23.94 o 
   4  11   8      334.99      326.70     37.59 o 
   5  11   8       32.11       20.09     23.80 o 
  -5  12   8      228.89      328.45     60.75 o 
  -4  12   8      175.13      145.62     33.55 o 
  -3  12   8      725.86      795.22     48.01 o 
  -2  12   8      420.41      445.39     30.19 o 
  -1  12   8      674.38      632.51     32.21 o 
   0  12   8      327.35      246.45     43.33 o 
   1  12   8      715.03      567.05    111.11 o 
   2  12   8      394.36      385.15     37.80 o 
   3  12   8      703.15      741.56     46.77 o 
   4  12   8      172.33      169.69     35.06 o 
  -4  13   8       14.68       39.13     47.02 o 
  -3  13   8       14.33       42.22     29.89 o 
  -2  13   8       29.37       13.34     21.80 o 
  -1  13   8        7.86       10.14     26.77 o 
   0  13   8        5.93      -31.58     31.58 o 
   1  13   8       13.64      -31.40     31.40 o 
   2  13   8       37.55       10.57     25.37 o 
   3  13   8       16.88      -33.81     33.81 o 
   4  13   8       28.54       29.86     44.45 o 
  -2  14   8      490.97      592.20     66.75 o 
  -1  14   8      171.47      143.71     33.25 o 
   0  14   8      834.94      960.93     52.59 o 
   1  14   8      163.74      204.55     47.53 o 
   2  14   8      505.38      597.87     63.84 o 
   2   0   9     4315.52     4698.43     82.19 o 
   3   0   9     7915.29     7556.43    129.38 o 
   4   0   9      262.97      307.25     16.57 o 
   6   0   9      363.58      336.69     46.43 o 
   7   0   9      183.74      131.89     23.35 o 
   8   0   9      291.04      302.19     58.69 o 
  -8   1   9       32.54        7.68     30.57 o 
  -7   1   9       97.48       67.71     26.26 o 
  -6   1   9      132.62      127.60     22.63 o 
  -5   1   9      713.59      699.43     24.40 o 
  -4   1   9      133.09      142.12     13.94 o 
  -3   1   9     1166.86     1242.94     22.60 o 
  -2   1   9      230.89      210.88      8.92 o 
  -1   1   9     8065.46     7989.51    148.59 o 
   0   1   9     1836.89     1914.66     33.29 o 
   1   1   9     7412.21     7573.06    147.17 o 
   2   1   9      322.38      290.95     13.06 o 
   3   1   9     1231.12     1294.57     41.05 o 
   4   1   9      131.17      125.93     13.79 o 
   5   1   9      800.29      732.40     29.29 o 
   6   1   9      137.80      130.21     20.09 o 
   7   1   9      106.71       94.53     26.18 o 
   8   1   9       30.43        3.60     41.53 o 
  -8   2   9       92.65       79.73     33.48 o 
  -7   2   9      739.92      758.73     46.50 o 
  -6   2   9      671.46      640.36     30.44 o 
  -5   2   9     1239.28     1259.92     35.71 o 
  -4   2   9     1505.29     1450.20     32.83 o 
  -3   2   9      704.37      688.74     14.38 o 
  -2   2   9      262.13      256.83     10.55 o 
  -1   2   9      919.33      772.98     22.27 o 
   0   2   9     9141.70     9007.35    196.04 o 
   1   2   9      849.53      689.20     19.24 o 
   2   2   9      235.42      217.18     16.68 o 
   3   2   9      604.13      565.54     22.18 o 
   4   2   9     1544.03     1426.76     41.63 o 
   5   2   9     1363.05     1349.25     41.73 o 
   6   2   9      691.55      657.95     37.91 o 
   7   2   9      850.62      856.51     46.79 o 
   8   2   9       85.62       53.54     45.82 o 
  -8   3   9       14.92      -18.60     32.70 o 
  -7   3   9       81.98      107.48     28.83 o 
  -6   3   9       15.99       27.38     16.62 o 
  -5   3   9      267.45      291.01     18.60 o 
  -4   3   9     1525.65     1565.27     35.78 o 
  -3   3   9      688.43      726.47     22.44 o 
  -2   3   9     6669.32     7004.43    125.75 o 
  -1   3   9     2052.06     2149.72     46.24 o 
   0   3   9      639.52      630.91     17.87 o 
   1   3   9     2037.59     2126.96     45.59 o 
   2   3   9     7438.74     7794.02    141.16 o 
   3   3   9      664.27      693.24     24.01 o 
   4   3   9     1631.64     1650.38     45.64 o 
   5   3   9      220.05      241.01     28.83 o 
   6   3   9       31.24        5.62     19.08 o 
   7   3   9       72.70       58.81     25.78 o 
   8   3   9       13.82        0.75     29.49 o 
  -8   4   9        1.49      -17.55     34.04 o 
  -7   4   9       95.87       62.74     28.79 o 
  -6   4   9       60.63       68.10     19.17 o 
  -5   4   9      657.74      707.19     23.46 o 
  -4   4   9      703.83      725.37     22.01 o 
  -3   4   9     1374.15     1355.11     36.12 o 
  -2   4   9     2030.95     1961.35     39.92 o 
  -1   4   9      812.38      885.59     20.63 o 
   0   4   9       43.47       26.79      5.77 o 
   1   4   9      729.89      741.65     25.03 o 
   2   4   9     2167.58     2123.94     53.16 o 
   3   4   9     1596.18     1593.37     57.92 o 
   4   4   9      690.20      684.80     35.25 o 
   5   4   9      831.46      886.54     40.93 o 
   6   4   9       46.53       41.91     21.32 o 
   7   4   9       99.50      116.94     29.06 o 
   8   4   9        1.19       -5.64     30.01 o 
  -8   5   9       13.23       30.38     35.59 o 
  -7   5   9       77.90       29.14     47.53 o 
  -6   5   9      270.32      244.36     25.41 o 
  -5   5   9      985.94      972.09     31.68 o 
  -4   5   9      604.83      621.04     20.91 o 
  -3   5   9     1594.14     1614.52     41.11 o 
  -2   5   9     1136.22     1079.87     24.15 o 
  -1   5   9     3648.71     3955.54     72.09 o 
   0   5   9     2220.63     1972.72     42.78 o 
   1   5   9     3699.56     4023.90     93.15 o 
   2   5   9      922.72      874.58     30.72 o 
   3   5   9     1681.80     1707.10     58.71 o 
   4   5   9      707.60      686.35     35.14 o 
   5   5   9      934.95      854.32     44.14 o 
   6   5   9      285.19      342.06     34.64 o 
   7   5   9       77.85       60.21     27.97 o 
   8   5   9       11.00       25.91     41.70 o 
  -7   6   9      134.27      139.66     28.75 o 
  -6   6   9      347.10      366.18     30.02 o 
  -5   6   9      122.22      137.33     16.95 o 
  -4   6   9      781.23      825.78     24.78 o 
  -3   6   9      131.06      128.20     14.32 o 
  -2   6   9      472.16      429.95     18.37 o 
  -1   6   9       72.50       66.11     13.68 o 
   0   6   9      452.49      451.43     15.85 o 
   1   6   9       63.66       54.53      9.88 o 
   2   6   9      448.14      391.06     19.64 o 
   3   6   9      126.09       95.81     22.23 o 
   4   6   9      641.31      681.95     37.49 o 
   5   6   9      156.64      180.91     29.00 o 
   6   6   9      408.98      399.20     35.99 o 
   7   6   9      158.09      136.31     38.35 o 
  -7   7   9       14.32        2.02     41.44 o 
  -6   7   9       13.93       10.23     20.63 o 
  -5   7   9      300.65      340.98     23.95 o 
  -4   7   9      156.70      152.02     16.42 o 
  -3   7   9     1479.69     1478.15     46.86 o 
  -2   7   9     1074.25     1124.40     32.42 o 
  -1   7   9     2785.96     2737.16     58.19 o 
   0   7   9       58.95       40.36     13.02 o 
   1   7   9     2581.95     2524.18     66.52 o 
   2   7   9     1070.37     1157.70     36.66 o 
   3   7   9     1482.74     1444.36     45.14 o 
   4   7   9      127.83      151.85     23.93 o 
   5   7   9      324.05      417.42     35.53 o 
   6   7   9        6.38      -21.40     21.40 o 
   7   7   9       15.35       16.09     28.99 o 
  -7   8   9        9.53      -15.12     32.54 o 
  -6   8   9      682.85      686.36     45.30 o 
  -5   8   9       46.98       49.91     16.63 o 
  -4   8   9      780.64      800.90     30.30 o 
  -3   8   9      860.67      859.94     26.61 o 
  -2   8   9      728.82      727.21     28.73 o 
  -1   8   9      472.16      492.74     30.31 o 
   0   8   9     2829.55     2815.13     88.46 o 
   1   8   9      459.26      480.09     29.04 o 
   2   8   9      684.29      635.73     27.69 o 
   3   8   9      802.19      812.84     32.85 o 
   4   8   9      844.51      816.30     41.65 o 
   5   8   9       31.77       19.20     24.04 o 
   6   8   9      650.69      622.58     48.39 o 
   7   8   9        4.55      -24.40     30.27 o 
  -6   9   9        1.19      -21.19     28.46 o 
  -5   9   9      184.79      162.29     47.36 o 
  -4   9   9       39.34       31.98     15.65 o 
  -3   9   9      480.03      477.22     26.96 o 
  -2   9   9      414.28      376.78     25.91 o 
  -1   9   9     1069.69     1055.79     37.06 o 
   0   9   9       15.42       27.03     26.51 o 
   1   9   9     1164.74     1107.75     67.18 o 
   2   9   9      582.13      559.83     33.24 o 
   3   9   9      459.40      463.52     25.48 o 
   4   9   9       40.70       52.72     18.18 o 
   5   9   9      187.11      146.58     28.92 o 
   6   9   9        5.40       -6.36     43.59 o 
  -6  10   9        9.59       -6.87     38.87 o 
  -5  10   9       82.20       71.09     27.90 o 
  -4  10   9      221.94      297.80     27.74 o 
  -3  10   9      125.25      129.72     20.55 o 
  -2  10   9      592.86      634.26     29.53 o 
  -1  10   9      396.80      390.01     23.38 o 
   0  10   9       22.46       13.77     20.08 o 
   1  10   9      356.68      341.59     28.51 o 
   2  10   9      553.96      586.85     36.83 o 
   3  10   9      105.80       98.46     25.29 o 
   4  10   9      190.80      243.12     25.37 o 
   5  10   9       67.92       56.60     22.24 o 
   6  10   9        4.36      -30.35     30.35 o 
  -5  11   9       71.04       49.40     30.34 o 
  -4  11   9      453.42      469.28     43.50 o 
  -3  11   9       80.58       45.35     23.75 o 
  -2  11   9     1171.70     1137.15     41.33 o 
  -1  11   9      283.59      285.90     24.05 o 
   0  11   9      987.93     1038.20     70.19 o 
   1  11   9      295.82      247.68     52.68 o 
   2  11   9     1056.16      970.30     50.16 o 
   3  11   9       97.38       43.76     27.11 o 
   4  11   9      480.17      450.10     37.05 o 
   5  11   9       77.51       99.92     31.44 o 
  -4  12   9       41.84       40.46     29.99 o 
  -3  12   9      223.81      293.69     29.47 o 
  -2  12   9       52.66       35.25     25.72 o 
  -1  12   9      332.63      411.41     43.34 o 
   0  12   9      591.34      614.86     55.94 o 
   1  12   9      311.90      338.06     49.42 o 
   2  12   9       60.88       59.84     25.34 o 
   3  12   9      194.42      244.20     35.47 o 
   4  12   9       39.39       29.26     30.29 o 
  -3  13   9      253.77      234.81     38.08 o 
  -2  13   9      117.62      150.27     26.05 o 
  -1  13   9      240.91      235.49     54.48 o 
   0  13   9      120.64      116.43     26.39 o 
   1  13   9      264.78      234.24     47.53 o 
   2  13   9      143.41      142.38     32.51 o 
   3  13   9      240.67      215.15     81.25 o 
  -2  14   9       82.20      106.51     34.82 o 
  -1  14   9       90.17       73.49     37.32 o 
   0  14   9        5.60       44.54     28.96 o 
   1  14   9      101.64      113.26     44.27 o 
   2  14   9       76.48       98.84     43.42 o 
   1   0  10      285.42      363.93     13.94 o 
   2   0  10     4653.51     5065.27     88.67 o 
   3   0  10      629.86      664.70     17.62 o 
   4   0  10     1127.27     1204.73     31.78 o 
   5   0  10      184.88      158.39     40.89 o 
   6   0  10        7.40       -0.39     15.14 o 
   7   0  10      110.23      110.97     23.81 o 
   8   0  10       74.18       21.28     44.10 o 
  -8   1  10       20.98        1.20     45.30 o 
  -7   1  10      250.55      203.89     32.42 o 
  -6   1  10      257.81      278.01     47.08 o 
  -5   1  10     1337.47     1324.03     35.84 o 
  -4   1  10      508.66      473.26     18.72 o 
  -3   1  10     7322.59     7519.54    116.07 o 
  -2   1  10      106.85      101.19      9.36 o 
  -1   1  10     5083.58     5434.70     94.21 o 
   0   1  10     3294.50     3634.72     59.45 o 
   1   1  10     5066.01     5385.24    104.97 o 
   2   1  10      163.63      168.98     16.43 o 
   3   1  10     7079.49     7227.94    143.19 o 
   4   1  10      461.62      434.92     21.33 o 
   5   1  10     1270.83     1233.36     41.51 o 
   6   1  10      244.12      249.89     23.60 o 
   7   1  10      253.97      286.80     38.10 o 
   8   1  10       21.70      -32.60     42.56 o 
  -8   2  10       64.30       82.32     34.74 o 
  -7   2  10       33.15       28.73     26.31 o 
  -6   2  10       91.37       82.84     20.01 o 
  -5   2  10      252.64      255.79     17.07 o 
  -4   2  10       25.15       27.20      8.55 o 
  -3   2  10      446.81      450.34     14.48 o 
  -2   2  10     2046.64     2307.31     44.76 o 
  -1   2  10     6952.42     7204.21    121.45 o 
   0   2  10     5682.05     6388.88    109.97 o 
   1   2  10     6630.78     6919.83    135.15 o 
   2   2  10     2215.11     2538.68    108.71 o 
   3   2  10      443.49      425.18     16.60 o 
   4   2  10       53.45       59.22     12.87 o 
   5   2  10      330.81      343.73     29.53 o 
   6   2  10      116.87      107.89     23.72 o 
   7   2  10       33.65       48.59     25.90 o 
   8   2  10       73.45      104.68     47.02 o 
  -8   3  10      122.24      119.11     37.73 o 
  -7   3  10      213.26      191.93     65.64 o 
  -6   3  10      268.44      318.59     24.64 o 
  -5   3  10      655.53      673.38     25.19 o 
  -4   3  10      745.21      780.01     22.71 o 
  -3   3  10      559.12      587.25     20.65 o 
  -2   3  10     1289.11     1206.57     27.94 o 
  -1   3  10      485.87      422.72     14.98 o 
   0   3  10     4813.41     5382.46    105.20 o 
   1   3  10      413.88      348.47     13.56 o 
   2   3  10     1150.18     1068.14     27.68 o 
   3   3  10      669.44      669.80     19.99 o 
   5   3  10      703.36      672.70     36.65 o 
   6   3  10      209.41      194.28     28.39 o 
   7   3  10      205.46      220.92     32.75 o 
   8   3  10      108.15       86.82     35.09 o 
  -8   4  10       40.48       53.57     78.25 o 
  -7   4  10        7.01      -23.76     27.54 o 
  -6   4  10      390.48      408.60     28.71 o 
  -5   4  10      188.02      187.93     15.28 o 
  -4   4  10      402.97      402.37     17.05 o 
  -3   4  10     1508.19     1411.49     37.82 o 
  -2   4  10      421.20      361.23     13.15 o 
  -1   4  10      991.87      802.46     22.81 o 
   0   4  10      180.61      165.97      9.86 o 
   1   4  10      981.74      812.70     22.37 o 
   2   4  10      505.93      459.69     18.66 o 
   3   4  10     1650.07     1647.93     44.75 o 
   4   4  10      420.21      475.87     60.23 o 
   5   4  10      131.35      106.51     22.57 o 
   6   4  10      437.64      462.10     36.72 o 
   7   4  10       10.44       -7.45     25.13 o 
   8   4  10       55.70       87.91     35.05 o 
  -7   5  10       98.10        8.78     31.66 o 
  -6   5  10      235.21      318.85     28.44 o 
  -5   5  10      839.23      807.01     29.44 o 
  -4   5  10     2063.41     2140.15     45.94 o 
  -3   5  10     1144.67     1174.80     33.02 o 
  -2   5  10     1432.18     1481.87     36.72 o 
  -1   5  10       92.28       63.52      8.22 o 
   0   5  10       60.26       51.15      7.65 o 
   1   5  10      109.60      132.37     20.85 o 
   2   5  10     1293.94     1280.73     39.84 o 
   3   5  10     1187.17     1163.72     37.38 o 
   4   5  10     1863.76     1894.99     71.50 o 
   5   5  10      853.77      789.09     42.30 o 
   6   5  10      250.62      298.53     52.94 o 
   7   5  10       88.05       71.78     28.69 o 
  -7   6  10      126.05      114.31     28.53 o 
  -6   6  10      246.56      249.72     22.99 o 
  -5   6  10      529.43      549.29     24.88 o 
  -4   6  10     2314.43     2418.56     55.58 o 
  -3   6  10       94.90       93.65     13.57 o 
  -2   6  10     3868.02     3878.54     82.19 o 
  -1   6  10     1745.15     1816.12     38.37 o 
   0   6  10     2275.02     2236.18     48.69 o 
   1   6  10     1673.88     1846.90     48.96 o 
   2   6  10     3773.29     3829.76     93.44 o 
   3   6  10      106.24      119.77     14.99 o 
   4   6  10     2443.88     2437.19     87.78 o 
   5   6  10      543.10      541.30     36.19 o 
   6   6  10      279.98      245.15     32.06 o 
   7   6  10      114.30      100.44     30.23 o 
  -7   7  10      370.60      467.34     46.46 o 
  -6   7  10      441.90      461.01     28.29 o 
  -5   7  10      343.39      390.09     24.09 o 
  -4   7  10      195.87      225.53     17.25 o 
  -3   7  10     1554.34     1459.31     40.02 o 
  -2   7  10     1815.94     1794.78     45.89 o 
  -1   7  10      903.46      955.51     27.59 o 
   0   7  10     2996.28     3240.30     80.13 o 
   1   7  10      865.42      917.09     31.05 o 
   2   7  10     1840.01     1893.74     52.21 o 
   3   7  10     1468.67     1416.02     45.22 o 
   4   7  10      174.40      204.89     21.29 o 
   5   7  10      366.40      358.17     35.04 o 
   6   7  10      429.27      520.52     50.71 o 
   7   7  10      398.75      492.19     81.68 o 
  -7   8  10        9.64       49.51     63.84 o 
  -6   8  10      153.59      189.24     34.06 o 
  -5   8  10        0.94      -15.91     15.91 o 
  -4   8  10     1145.12     1077.59     36.70 o 
  -3   8  10      176.99      164.43     16.90 o 
  -2   8  10     4391.41     4275.69     94.38 o 
  -1   8  10      335.78      317.93     24.50 o 
   0   8  10     7613.02     7381.33    168.13 o 
   1   8  10      304.17      261.51     31.66 o 
   2   8  10     4652.05     4686.06    109.15 o 
   3   8  10      176.67      185.22     30.81 o 
   4   8  10     1141.60     1193.45     42.46 o 
   5   8  10        2.20       -5.28     22.64 o 
   6   8  10      146.54      230.83     80.65 o 
   7   8  10       16.44       31.00     34.81 o 
  -6   9  10        1.53        1.71     30.25 o 
  -5   9  10      414.95      433.09     29.50 o 
  -4   9  10      129.65      118.01     18.82 o 
  -3   9  10      107.50      105.70     15.19 o 
  -2   9  10      101.56      112.44     17.31 o 
  -1   9  10      219.14      240.00     19.89 o 
   0   9  10      441.21      463.49     24.22 o 
   1   9  10      178.49      171.04     32.60 o 
   2   9  10      113.60      123.56     22.99 o 
   3   9  10      131.79      131.09     20.03 o 
   4   9  10      185.73      170.51     22.03 o 
   5   9  10      424.80      489.57     31.69 o 
   6   9  10        3.53       -5.07     29.11 o 
  -6  10  10       46.91       23.73     33.99 o 
  -5  10  10       48.44       51.83     27.41 o 
  -4  10  10      137.58      147.10     23.87 o 
  -3  10  10      365.63      459.97     34.32 o 
  -2  10  10      207.08      276.22     32.94 o 
  -1  10  10      185.73      200.07     28.59 o 
   0  10  10      122.02      157.14     22.55 o 
   1  10  10      265.35      271.57     28.27 o 
   2  10  10      160.76      151.57     24.67 o 
   3  10  10      384.40      399.09     35.27 o 
   4  10  10      158.76      202.09     37.84 o 
   5  10  10       39.37       48.45     23.92 o 
   6  10  10       56.19       40.00     26.53 o 
  -5  11  10       34.67       15.79     31.64 o 
  -4  11  10      267.81      334.13     38.22 o 
  -3  11  10       20.04       24.82     20.52 o 
  -2  11  10       77.85       88.07     18.69 o 
  -1  11  10       22.93       24.87     15.61 o 
   0  11  10      527.22      489.56     33.40 o 
   1  11  10       41.18       25.12     21.60 o 
   2  11  10       83.99       50.32     23.72 o 
   3  11  10        9.42       14.25     23.97 o 
   4  11  10      287.96      282.38     36.75 o 
   5  11  10       25.82        3.36     28.98 o 
  -4  12  10       12.52      -18.97     29.76 o 
  -3  12  10      162.09      203.18     37.78 o 
  -2  12  10      145.86      190.85     48.74 o 
  -1  12  10      715.92      763.16     35.52 o 
   0  12  10        1.87       -0.92     21.34 o 
   1  12  10      740.28      731.55     62.81 o 
   2  12  10      108.34      106.37     26.38 o 
   3  12  10      155.66      123.49     29.72 o 
   4  12  10       14.48       -0.71     27.13 o 
  -3  13  10       98.65       87.67     32.85 o 
  -2  13  10       46.54       46.28     24.19 o 
  -1  13  10       44.63       31.06     22.46 o 
   0  13  10       89.65      153.08     29.73 o 
   1  13  10       38.93       49.94     37.07 o 
   2  13  10       55.68       32.56     40.07 o 
   3  13  10       92.78       99.41     32.64 o 
  -2  14  10      165.76      167.51     38.06 o 
  -1  14  10       21.98       14.10     30.71 o 
   0  14  10      252.17      324.13     39.65 o 
   1  14  10       18.48       53.71     41.36 o 
   2  14  10      192.62      234.58     51.31 o 
   1   0  11     1210.17     1223.49     34.36 o 
   2   0  11      110.77       87.74      7.58 o 
   3   0  11       24.96       13.26      6.38 o 
   4   0  11     2649.54     2711.18     52.69 o 
   5   0  11        0.90       12.15     13.40 o 
   6   0  11     1413.71     1439.80     95.58 o 
   7   0  11       12.09        6.32     24.55 o 
   8   0  11      172.31      222.23     52.85 o 
  -8   1  11       51.70       34.32     44.27 o 
  -7   1  11      281.83      248.80     34.99 o 
  -6   1  11      189.12      162.10     22.00 o 
  -5   1  11     1180.25     1217.12     41.45 o 
  -4   1  11      830.49      819.00     25.82 o 
  -3   1  11     6574.60     6808.17    120.74 o 
  -2   1  11     3033.58     3220.56     59.36 o 
  -1   1  11    16246.14    16704.99    277.71 o 
   0   1  11      719.46      718.78     16.42 o 
   1   1  11    16417.53    16609.56    309.51 o 
   2   1  11     3071.49     3235.12     77.24 o 
   3   1  11     6904.09     7149.91    121.25 o 
   4   1  11      852.98      875.74     25.78 o 
   5   1  11     1211.94     1229.40     41.18 o 
   6   1  11      176.00      228.23     28.46 o 
   7   1  11      296.38      296.25     36.43 o 
   8   1  11       43.77       75.68     45.82 o 
  -8   2  11      104.36      127.19     42.30 o 
  -7   2  11      232.31      245.23     34.95 o 
  -6   2  11      293.12      312.27     31.36 o 
  -5   2  11      573.59      517.05     22.34 o 
  -4   2  11     1001.98     1010.89     27.49 o 
  -3   2  11     2147.77     2054.82     42.13 o 
  -2   2  11     1018.70     1061.92     24.33 o 
  -1   2  11     1111.47     1265.07     26.50 o 
   0   2  11     3942.81     4328.45     70.27 o 
   1   2  11     1018.34     1154.91     29.11 o 
   2   2  11     1099.44     1164.29     33.41 o 
   3   2  11     2282.08     2171.18     47.50 o 
   4   2  11      984.66      964.83     27.89 o 
   5   2  11      604.04      595.47     34.14 o 
   6   2  11      284.64      326.33     32.73 o 
   7   2  11      236.84      226.72     39.21 o 
   8   2  11       94.37       75.31     31.10 o 
  -8   3  11        0.74       14.94     36.19 o 
  -7   3  11       52.62       24.35     28.44 o 
  -6   3  11       27.53       48.88     18.61 o 
  -5   3  11      523.31      613.35     24.34 o 
  -4   3  11       50.94       33.28      9.87 o 
  -3   3  11     3465.64     3507.80     74.70 o 
  -2   3  11      835.92      754.63     20.83 o 
  -1   3  11     2284.60     2421.10     51.67 o 
   1   3  11     2161.63     2282.89     50.37 o 
   2   3  11     1006.58      969.03     28.75 o 
   3   3  11     3339.06     3512.07     84.14 o 
   4   3  11       12.89        5.75     11.02 o 
   5   3  11      477.80      500.24     32.61 o 
   6   3  11       31.01       45.21     22.67 o 
   7   3  11       45.59       42.14     30.80 o 
   8   3  11        0.53       -5.71     31.28 o 
  -8   4  11       20.31      -27.54     35.98 o 
  -7   4  11       93.51       59.63     31.12 o 
  -6   4  11       42.41       44.73     19.27 o 
  -5   4  11      643.94      627.99     22.70 o 
  -4   4  11      158.23      157.49     13.35 o 
  -3   4  11      829.35      818.30     25.61 o 
  -2   4  11      457.00      415.90     14.46 o 
  -1   4  11       26.10       20.73      7.44 o 
   0   4  11      351.73      307.91     12.73 o 
   1   4  11       15.29        5.27      6.71 o 
   2   4  11      424.82      388.33     18.57 o 
   3   4  11      747.76      704.27     27.78 o 
   4   4  11      198.40      198.93     18.09 o 
   5   4  11      629.35      593.62     35.29 o 
   6   4  11       58.49      108.28     24.87 o 
   7   4  11       66.52       52.48     28.76 o 
   8   4  11       20.73       69.67     47.88 o 
  -7   5  11       41.81       42.36     33.90 o 
  -6   5  11       72.31       81.27     21.71 o 
  -5   5  11       74.96       65.58     13.50 o 
  -4   5  11      575.18      560.57     20.64 o 
  -3   5  11       60.51       46.97     11.54 o 
  -2   5  11     1757.50     1647.05     46.99 o 
  -1   5  11      429.00      400.82     21.48 o 
   0   5  11     2537.78     2354.66     50.53 o 
   1   5  11      344.11      313.48     14.46 o 
   2   5  11     1760.88     1704.58     46.82 o 
   3   5  11       74.76       43.53     12.38 o 
   4   5  11      581.70      560.83     26.78 o 
   5   5  11       50.67       42.82     20.63 o 
   6   5  11       95.33       83.43     24.69 o 
   7   5  11       29.77       -2.70     27.44 o 
  -7   6  11      135.46      120.82     37.47 o 
  -6   6  11      573.17      624.65     29.39 o 
  -5   6  11      235.25      210.85     20.05 o 
  -4   6  11      998.31     1064.45     33.34 o 
  -3   6  11     1421.93     1301.56     37.40 o 
  -2   6  11      102.89      122.20     13.55 o 
  -1   6  11     2741.30     2807.38     62.41 o 
   0   6  11      209.88      184.15     15.20 o 
   1   6  11     2801.75     2956.94     71.79 o 
   2   6  11       72.10       42.43     11.48 o 
   3   6  11     1479.73     1437.37     43.39 o 
   4   6  11      889.95      901.29     35.87 o 
   5   6  11      215.72      172.83     26.69 o 
   6   6  11      593.68      536.52     39.31 o 
   7   6  11      138.23      106.92     32.35 o 
  -7   7  11        8.73       24.61     45.73 o 
  -6   7  11      151.28      161.28     22.06 o 
  -5   7  11       30.48       27.55     21.65 o 
  -4   7  11      310.03      352.86     19.65 o 
  -3   7  11      267.76      301.57     19.58 o 
  -2   7  11      317.11      338.53     18.84 o 
  -1   7  11     3762.46     3689.48     76.85 o 
   0   7  11       83.57       77.17     13.78 o 
   1   7  11     3774.11     3551.50     88.02 o 
   2   7  11      338.36      375.18     21.10 o 
   3   7  11      376.68      350.87     21.55 o 
   4   7  11      336.76      379.16     32.78 o 
   5   7  11       53.20       51.67     18.70 o 
   6   7  11      155.11      151.85     30.66 o 
   7   7  11       10.09       40.57     32.75 o 
  -6   8  11      328.89      367.92     47.53 o 
  -5   8  11       91.32       56.63     19.96 o 
  -4   8  11      587.25      546.41     32.03 o 
  -3   8  11       67.71       60.11     14.82 o 
  -2   8  11     1119.26     1176.29     35.95 o 
  -1   8  11      392.53      395.34     22.50 o 
   0   8  11      221.93      218.61     25.12 o 
   1   8  11      366.82      390.63     26.86 o 
   2   8  11     1164.40     1225.62     40.09 o 
   3   8  11       82.55       87.76     16.81 o 
   4   8  11      634.72      541.02     28.18 o 
   5   8  11      123.19      113.98     27.42 o 
   6   8  11      318.31      322.18     40.16 o 
  -6   9  11       13.45       31.90     30.95 o 
  -5   9  11      110.61       95.74     28.03 o 
  -4   9  11       23.62       14.89     17.78 o 
  -3   9  11       84.96       72.92     16.46 o 
  -2   9  11       11.07        8.48     14.33 o 
  -1   9  11       39.97       33.44     13.80 o 
   0   9  11      304.38      278.64     21.53 o 
   1   9  11       87.45       53.53     33.12 o 
   2   9  11       47.30       37.47     19.71 o 
   3   9  11       75.50       50.97     20.33 o 
   4   9  11       17.86        5.59     17.57 o 
   5   9  11      144.54      177.23     25.28 o 
   6   9  11       18.39        7.99     23.51 o 
  -5  10  11       90.15      123.28     30.32 o 
  -4  10  11       89.82      119.76     22.55 o 
  -3  10  11       62.73       75.26     19.22 o 
  -2  10  11      305.08      381.62     27.44 o 
  -1  10  11      108.93       95.06     17.41 o 
   0  10  11       57.99       48.37     18.99 o 
   1  10  11      131.48      132.58     22.63 o 
   2  10  11      301.99      334.63     35.35 o 
   3  10  11       90.57       50.50     24.26 o 
   4  10  11       93.13       87.89     27.54 o 
   5  10  11       96.79       48.94     29.72 o 
  -5  11  11       89.41      100.07     34.36 o 
  -4  11  11      427.22      508.37     35.29 o 
  -3  11  11      313.10      380.15     32.27 o 
  -2  11  11     1079.01     1080.57     41.30 o 
  -1  11  11      125.56       82.99     19.20 o 
   0  11  11     1331.54     1350.32     57.33 o 
   1  11  11      137.19       43.62     52.85 o 
   2  11  11     1034.31     1034.73     52.95 o 
   3  11  11      355.63      389.43     63.24 o 
   4  11  11      428.16      478.76     47.11 o 
   5  11  11      109.25      134.86     61.86 o 
  -4  12  11       36.74       79.06     36.12 o 
  -3  12  11      279.27      346.92     32.47 o 
  -2  12  11       25.17       10.36     26.00 o 
  -1  12  11      247.28      239.06     26.35 o 
   0  12  11      135.20      136.05     27.15 o 
   1  12  11      260.13      308.89     48.22 o 
   2  12  11       32.04       41.98     27.41 o 
   3  12  11      277.64      259.07     36.99 o 
   4  12  11       34.09       19.26     31.25 o 
  -3  13  11      265.86      263.16     41.51 o 
  -2  13  11      212.10      240.97     43.42 o 
  -1  13  11      848.03      879.63     48.71 o 
   0  13  11      215.51      231.57     33.44 o 
   1  13  11      867.35      826.27     69.67 o 
   2  13  11      214.11      146.84     95.41 o 
   3  13  11      257.26      262.35     38.65 o 
  -1  14  11       51.87       39.98     42.73 o 
   0  14  11       12.62       -0.46     28.23 o 
   1  14  11       50.02       30.50     31.23 o 
   0   0  12    14069.77    14879.29    392.75 o 
   1   0  12       30.87       19.48      6.03 o 
   2   0  12     5047.77     5441.96     95.78 o 
   3   0  12      245.27      283.66     13.54 o 
   4   0  12       67.09       62.43     10.96 o 
   5   0  12        2.45       -6.05     13.39 o 
   6   0  12       29.36       26.89     17.75 o 
   7   0  12       43.84       30.90     25.46 o 
   8   0  12       52.66       16.82     47.88 o 
  -8   1  12      116.95      106.74     49.94 o 
  -7   1  12      413.48      444.75     38.65 o 
  -6   1  12      347.54      382.26     28.67 o 
  -5   1  12     1065.82     1021.92     37.29 o 
  -4   1  12     1922.74     1862.26     54.15 o 
  -3   1  12     1619.89     1609.14     33.40 o 
  -2   1  12     5427.43     5313.67     94.40 o 
  -1   1  12     6705.19     7577.94    132.09 o 
   0   1  12    11710.04    10922.81    168.79 o 
   1   1  12     6674.07     7438.59    144.48 o 
   2   1  12     5382.84     5381.64    122.34 o 
   3   1  12     1560.75     1544.42     33.62 o 
   4   1  12     1945.92     1926.54     45.50 o 
   5   1  12     1022.24      944.29     35.97 o 
   6   1  12      346.25      378.41     45.73 o 
   7   1  12      381.95      442.58     40.72 o 
   8   1  12      118.55       81.51     49.08 o 
  -8   2  12       39.25       16.40     38.60 o 
  -7   2  12      158.54      139.97     31.49 o 
  -6   2  12      116.48      119.12     21.26 o 
  -5   2  12     1506.60     1461.92     39.86 o 
  -4   2  12      171.19      158.54     12.78 o 
  -3   2  12     1492.34     1453.35     35.66 o 
  -2   2  12     1304.45     1327.34     39.21 o 
  -1   2  12     1634.74     1591.11     34.01 o 
   0   2  12     1828.97     2030.89     36.56 o 
   1   2  12     1783.84     1792.53     38.97 o 
   2   2  12     1338.65     1404.18     39.21 o 
   3   2  12     1429.48     1367.43     34.70 o 
   4   2  12      161.63      146.65     13.32 o 
   5   2  12     1448.56     1384.09     57.33 o 
   6   2  12      142.89      125.83     26.78 o 
   7   2  12      157.07      131.44     27.91 o 
   8   2  12       44.24       69.59     33.79 o 
  -8   3  12       37.14      -10.23     34.69 o 
  -7   3  12       41.32       22.38     28.88 o 
  -6   3  12      171.44      175.76     23.36 o 
  -5   3  12      119.44      113.31     15.13 o 
  -4   3  12      994.80      936.05     26.77 o 
  -3   3  12     2283.42     2266.61     67.35 o 
  -2   3  12     1986.46     1999.42     47.57 o 
  -1   3  12      884.58      857.52     25.13 o 
   0   3  12      756.79      705.20     22.42 o 
   1   3  12      949.70      912.07     24.42 o 
   2   3  12     2156.01     2213.16     47.87 o 
   3   3  12     2379.68     2347.67     75.59 o 
   4   3  12     1120.67     1106.42     35.69 o 
   5   3  12      135.39      100.09     20.81 o 
   6   3  12      225.67      268.46     32.61 o 
   7   3  12       45.72       18.52     26.30 o 
   8   3  12       43.99       56.31     33.90 o 
  -7   4  12        2.43      -11.01     31.52 o 
  -6   4  12      232.13      259.87     26.07 o 
  -5   4  12      139.01      155.37     15.06 o 
  -4   4  12      749.30      733.73     23.61 o 
  -3   4  12     1078.57     1094.47     31.39 o 
  -2   4  12     1378.42     1184.05     32.03 o 
  -1   4  12     2645.34     2466.45     52.73 o 
   0   4  12        7.92       12.55      8.77 o 
   1   4  12     2284.43     2232.64     51.18 o 
   2   4  12     1477.72     1323.14     38.11 o 
   3   4  12     1024.42     1020.52     34.77 o 
   4   4  12      822.89      802.26     30.58 o 
   5   4  12      122.36       82.57     22.26 o 
   6   4  12      277.14      276.57     52.77 o 
   7   4  12        4.02        6.63     26.64 o 
  -7   5  12       87.76       35.81     34.12 o 
  -6   5  12      325.24      395.64     30.88 o 
  -5   5  12      173.37      179.66     22.36 o 
  -4   5  12      617.45      638.45     22.83 o 
  -3   5  12       33.27       19.63     10.96 o 
  -2   5  12     1171.69     1142.07     33.24 o 
  -1   5  12      246.58      244.08     14.17 o 
   0   5  12      682.23      558.42     18.71 o 
   1   5  12      265.46      263.98     13.86 o 
   2   5  12     1235.21     1269.37     37.92 o 
   3   5  12       11.44        7.72     10.87 o 
   4   5  12      645.89      686.59     29.10 o 
   5   5  12      143.11      142.79     19.73 o 
   6   5  12      366.22      391.06     59.80 o 
   7   5  12       77.97      128.58     32.35 o 
  -7   6  12       75.35       38.01     35.29 o 
  -6   6  12      152.57      185.33     22.99 o 
  -5   6  12      176.66      166.85     19.19 o 
  -4   6  12     1135.41     1182.13     32.78 o 
  -3   6  12      833.63      860.75     28.75 o 
  -2   6  12     3325.84     3473.15     77.16 o 
  -1   6  12     1476.58     1517.16     38.82 o 
   0   6  12     4987.79     4996.71    116.82 o 
   1   6  12     1498.82     1575.93     38.56 o 
   2   6  12     3348.26     3566.90     87.59 o 
   3   6  12      838.73      872.87     32.82 o 
   4   6  12     1195.53     1241.56     42.28 o 
   5   6  12      193.28      160.37     21.11 o 
   6   6  12      176.84      159.99     29.78 o 
   7   6  12       79.42       89.90     58.00 o 
  -7   7  12      302.74      348.99     37.47 o 
  -6   7  12       11.58        2.80     18.75 o 
  -5   7  12      473.62      487.71     26.63 o 
  -4   7  12        8.62       13.45     12.78 o 
  -3   7  12      791.12      812.52     28.85 o 
  -2   7  12      395.91      355.68     19.38 o 
  -1   7  12      248.94      247.65     21.84 o 
   0   7  12      637.00      574.33     24.56 o 
   1   7  12      223.01      216.28     33.38 o 
   2   7  12      403.82      369.71     21.27 o 
   3   7  12      757.93      762.46     32.03 o 
   4   7  12       21.89       -0.46     15.45 o 
   5   7  12      473.95      487.79     29.29 o 
   6   7  12       13.97        7.42     21.28 o 
   7   7  12      299.14      313.69     42.51 o 
  -6   8  12       34.92       43.52     20.71 o 
  -5   8  12      304.46      302.27     27.69 o 
  -4   8  12      530.56      494.97     25.27 o 
  -3   8  12      208.57      263.04     35.54 o 
  -2   8  12     1159.65     1215.05     36.63 o 
  -1   8  12      285.77      266.40     42.56 o 
   0   8  12     2559.84     2596.37     69.18 o 
   1   8  12      235.39      155.98     22.02 o 
   2   8  12     1169.09     1206.22     51.92 o 
   3   8  12      163.03      148.20     20.69 o 
   4   8  12      477.57      476.40     28.32 o 
   5   8  12      289.70      306.08     29.22 o 
   6   8  12       22.78       -0.31     35.06 o 
  -6   9  12       99.24      103.24     32.52 o 
  -5   9  12      119.14      140.61     21.68 o 
  -4   9  12       70.71       64.82     17.74 o 
  -3   9  12      205.17      201.49     20.17 o 
  -2   9  12      104.00       87.70     16.67 o 
  -1   9  12      254.68      227.26     25.84 o 
   0   9  12      179.24      148.55     17.58 o 
   1   9  12      236.90      224.75     78.08 o 
   2   9  12       71.45       52.27     20.50 o 
   3   9  12      206.95      189.75     38.78 o 
   4   9  12       39.66       28.32     19.24 o 
   5   9  12      109.27       68.14     23.36 o 
   6   9  12       64.44       32.33     24.77 o 
  -5  10  12       26.46      -27.54     27.54 o 
  -4  10  12       65.54       83.67     20.74 o 
  -3  10  12      252.35      229.01     31.52 o 
  -2  10  12       56.83       58.21     17.41 o 
  -1  10  12      172.08      217.56     26.84 o 
   0  10  12        6.02        6.11     17.88 o 
   1  10  12      144.80      117.19     24.37 o 
   2  10  12       50.14       48.25     22.20 o 
   3  10  12      201.59      186.28     29.67 o 
   4  10  12       78.25       82.24     27.38 o 
   5  10  12       17.35       31.77     31.13 o 
  -5  11  12        2.13      -26.44     33.03 o 
  -4  11  12      318.71      364.38     33.90 o 
  -3  11  12       17.13       22.25     21.83 o 
  -2  11  12      343.29      452.49     31.15 o 
  -1  11  12       50.05       49.73     22.64 o 
   0  11  12       79.96      106.32     24.35 o 
   1  11  12       72.34       43.89     24.08 o 
   2  11  12      319.98      384.81     60.83 o 
   3  11  12       18.13       27.81     24.28 o 
   4  11  12      310.84      342.99     60.06 o 
   5  11  12        3.76      -12.11     31.15 o 
  -4  12  12       19.95       20.39     32.15 o 
  -3  12  12      133.96      132.98     28.19 o 
  -2  12  12       21.64       26.10     27.11 o 
  -1  12  12      452.35      489.60     41.24 o 
   0  12  12       19.89       20.52     23.34 o 
   1  12  12      470.30      460.20     36.66 o 
   2  12  12       11.88       43.99     27.35 o 
   3  12  12      144.82      185.69     34.83 o 
   4  12  12       18.02       20.93     31.28 o 
  -3  13  12      112.41      135.25     29.99 o 
  -2  13  12      242.87      252.82     62.29 o 
  -1  13  12       60.13       66.07     27.36 o 
   0  13  12      235.08      256.28     35.37 o 
   1  13  12       58.09       17.06     25.85 o 
   2  13  12      235.63      315.58     53.37 o 
   3  13  12      111.33       86.67     35.29 o 
   0  14  12      135.45      175.51     35.39 o 
   1   0  13      812.40      842.69     21.19 o 
   2   0  13      730.27      760.71     20.11 o 
   3   0  13       97.02      108.07     10.44 o 
   4   0  13      471.99      451.42     19.60 o 
   5   0  13      163.20      157.36     20.06 o 
   6   0  13      275.93      316.37     32.38 o 
   7   0  13       68.54       79.83     28.05 o 
   8   0  13      155.16      133.85     53.37 o 
  -8   1  13       68.98       34.15     50.11 o 
  -7   1  13       93.25       89.43     30.63 o 
  -6   1  13      333.40      371.14     28.95 o 
  -5   1  13      600.77      688.23     30.77 o 
  -4   1  13      560.64      568.59     31.90 o 
  -3   1  13     1474.83     1416.70     36.92 o 
  -2   1  13     3580.35     3680.89     67.53 o 
  -1   1  13     1843.11     1952.73     50.89 o 
   0   1  13     2725.03     2808.54     48.71 o 
   1   1  13     1777.16     1798.39     42.65 o 
   2   1  13     3454.96     3582.91     87.18 o 
   3   1  13     1551.03     1538.98     36.59 o 
   4   1  13      541.88      546.29     18.63 o 
   5   1  13      611.90      645.07     36.63 o 
   6   1  13      356.25      369.57     33.38 o 
   7   1  13       95.17       78.12     28.24 o 
   8   1  13       65.76        9.78     41.18 o 
  -8   2  13       66.00       -8.92     50.45 o 
  -7   2  13      193.59      176.35     48.48 o 
  -6   2  13      258.66      308.29     27.71 o 
  -5   2  13      526.98      513.00     22.40 o 
  -4   2  13      837.81      801.23     24.04 o 
  -3   2  13       62.43       37.65     10.77 o 
  -2   2  13      281.63      258.86     11.29 o 
  -1   2  13     1907.69     2145.58     43.33 o 
   0   2  13     2447.87     2300.47     41.21 o 
   1   2  13     1928.02     2251.33     48.77 o 
   2   2  13      240.39      220.01     12.73 o 
   3   2  13       58.37       46.62     10.67 o 
   4   2  13      832.18      797.61     30.15 o 
   5   2  13      490.04      482.36     32.68 o 
   6   2  13      238.72      308.15     33.43 o 
   7   2  13      169.83      185.78     32.35 o 
   8   2  13       59.10       97.92     49.85 o 
  -7   3  13       82.05       72.99     31.82 o 
  -6   3  13      108.09      117.82     34.32 o 
  -5   3  13       57.46       89.02     14.76 o 
  -4   3  13      732.99      677.29     22.11 o 
  -3   3  13      367.04      346.43     20.67 o 
  -2   3  13     1781.69     1621.58     40.18 o 
  -1   3  13       34.09       13.90     10.92 o 
   0   3  13      791.24      740.19     26.83 o 
   1   3  13       52.72       25.64      7.90 o 
   2   3  13     1728.79     1683.40     40.20 o 
   3   3  13      387.62      455.12     27.05 o 
   4   3  13      613.94      568.74     26.73 o 
   5   3  13       76.29       85.72     16.37 o 
   6   3  13       95.94      104.77     25.18 o 
   7   3  13       84.97       76.78     28.80 o 
  -7   4  13      299.87      360.30     54.57 o 
  -6   4  13       15.88        9.67     25.55 o 
  -5   4  13      896.78      945.69     28.79 o 
  -4   4  13      635.29      594.29     21.40 o 
  -3   4  13     1338.66     1397.19     37.06 o 
  -2   4  13      985.04      932.70     26.97 o 
  -1   4  13      444.55      421.33     17.03 o 
   0   4  13       36.45       25.20      7.54 o 
   1   4  13      413.85      393.75     16.22 o 
   2   4  13      989.56      936.26     27.08 o 
   3   4  13     1206.23     1222.41     40.48 o 
   4   4  13      601.11      569.83     26.50 o 
   5   4  13      787.23      781.04     44.10 o 
   6   4  13        7.75       10.24     52.08 o 
   7   4  13      241.84      242.04     35.86 o 
  -7   5  13       44.17       62.66     33.55 o 
  -6   5  13      175.56      171.93     26.33 o 
  -5   5  13      591.30      561.30     23.19 o 
  -4   5  13      618.85      622.36     22.63 o 
  -3   5  13     1182.90     1244.11     36.70 o 
  -2   5  13     1148.90     1141.09     38.08 o 
  -1   5  13     2195.96     2288.54     52.80 o 
   0   5  13     5332.04     5360.71    106.59 o 
   1   5  13     2186.74     2300.40     51.89 o 
   2   5  13     1068.91     1062.27     30.53 o 
   3   5  13     1252.38     1389.26     42.53 o 
   4   5  13      680.84      637.01     29.09 o 
   5   5  13      641.24      620.92     30.35 o 
   6   5  13      204.30      213.77     25.81 o 
   7   5  13       63.04       46.60     44.19 o 
  -7   6  13      211.29      244.87     41.80 o 
  -6   6  13      349.97      396.41     28.24 o 
  -5   6  13      749.00      745.99     30.33 o 
  -4   6  13      463.42      494.04     20.90 o 
  -3   6  13     2783.16     2696.64     65.04 o 
  -2   6  13      694.07      711.69     25.87 o 
  -1   6  13     1531.86     1491.17     38.79 o 
   0   6  13     1054.68     1092.66     35.89 o 
   1   6  13     1529.12     1501.39     37.90 o 
   2   6  13      680.68      685.36     27.87 o 
   3   6  13     2825.35     2902.29     77.59 o 
   4   6  13      400.79      365.94     23.87 o 
   5   6  13      722.42      677.52     32.95 o 
   6   6  13      367.54      408.10     49.80 o 
   7   6  13      205.52      171.15     37.04 o 
  -7   7  13       30.15       36.46     39.16 o 
  -6   7  13      101.33      115.99     21.87 o 
  -5   7  13      222.00      226.03     22.33 o 
  -4   7  13      152.44      154.19     16.75 o 
  -3   7  13     1016.91     1010.35     33.23 o 
  -2   7  13      816.99      738.85     27.29 o 
  -1   7  13     1897.08     1999.90     69.27 o 
   0   7  13      227.65      222.47     24.53 o 
   1   7  13     1836.14     1955.73     56.23 o 
   2   7  13      819.60      795.10     30.76 o 
   3   7  13     1013.49     1034.94     37.13 o 
   4   7  13      147.40      172.29     20.92 o 
   5   7  13      214.36      220.84     24.64 o 
   6   7  13      113.85      109.92     23.98 o 
   7   7  13       29.86       36.55     43.76 o 
  -6   8  13      135.50      142.83     24.50 o 
  -5   8  13      199.35      224.53     26.55 o 
  -4   8  13      207.99      220.71     22.01 o 
  -3   8  13      786.61      862.89     31.95 o 
  -2   8  13      257.35      306.81     21.37 o 
  -1   8  13     2135.57     2168.68     78.06 o 
   0   8  13        4.30        3.51     13.22 o 
   1   8  13     2196.71     2361.90     64.59 o 
   2   8  13      332.83      345.98     28.79 o 
   3   8  13      854.14      953.14     36.72 o 
   4   8  13      291.87      319.98     28.70 o 
   5   8  13      237.55      257.54     27.94 o 
   6   8  13      120.70      126.53     30.24 o 
  -6   9  13       43.38       41.08     41.01 o 
  -5   9  13        4.95       13.26     18.82 o 
  -4   9  13      237.50      300.19     25.17 o 
  -3   9  13       41.22       21.51     15.92 o 
  -2   9  13       53.32       74.08     17.33 o 
  -1   9  13       97.83      118.79     21.69 o 
   0   9  13      230.08      210.79     24.01 o 
   1   9  13      133.26      120.54     18.18 o 
   2   9  13      104.24       72.80     22.80 o 
   3   9  13       28.11       20.46     22.38 o 
   4   9  13      213.51      238.46     33.72 o 
   5   9  13       12.77       37.58     23.55 o 
   6   9  13       44.56       42.77     25.43 o 
  -5  10  13      103.92      117.85     33.26 o 
  -4  10  13       91.78       82.15     20.04 o 
  -3  10  13      203.19      185.26     30.55 o 
  -2  10  13      322.82      363.20     26.55 o 
  -1  10  13      317.62      308.84     30.40 o 
   0  10  13        9.49        4.79     19.47 o 
   1  10  13      356.85      290.19     57.88 o 
   2  10  13      299.37      298.38     33.72 o 
   3  10  13      234.97      229.21     53.63 o 
   4  10  13       82.20       52.12     32.69 o 
   5  10  13      113.15       80.73     30.65 o 
  -4  11  13      209.07      246.35     30.28 o 
  -3  11  13       26.58       31.89     22.52 o 
  -2  11  13      554.82      580.60     32.27 o 
  -1  11  13       35.78        4.42     21.15 o 
   0  11  13      906.85      846.71     45.98 o 
   1  11  13       29.42       21.35     19.88 o 
   2  11  13      539.95      553.47     39.79 o 
   3  11  13       27.80       47.39     28.38 o 
   4  11  13      223.98      236.70     37.63 o 
  -4  12  13        8.74       -0.69     32.32 o 
  -3  12  13       85.42       58.36     25.62 o 
  -2  12  13       11.03       15.27     37.07 o 
  -1  12  13       40.00       15.61     23.76 o 
   0  12  13       94.84      160.89     28.82 o 
   1  12  13       50.68       36.45     25.40 o 
   2  12  13        6.48       11.18     25.78 o 
   3  12  13      100.44       71.02     30.71 o 
   4  12  13        2.76      -22.48     41.70 o 
  -2  13  13      129.24      152.50    100.90 o 
  -1  13  13       79.24       93.99     31.26 o 
   0  13  13       61.93       63.79     29.73 o 
   1  13  13       87.74       84.78     29.12 o 
   2  13  13      135.93       85.63     40.16 o 
   1   0  14      376.20      333.27     13.51 o 
   2   0  14     6063.98     5731.53    111.99 o 
   3   0  14        7.78        1.18      7.18 o 
   4   0  14     2036.87     1970.78     56.99 o 
   5   0  14       46.46       35.58     16.96 o 
   6   0  14      272.42      251.99     32.38 o 
   7   0  14       11.76       30.93     26.32 o 
  -7   1  14      239.47      282.02     36.58 o 
  -6   1  14      403.56      412.42     29.69 o 
  -5   1  14      789.35      812.30     42.50 o 
  -4   1  14     1359.19     1228.11     52.46 o 
  -3   1  14      987.58     1009.62     28.80 o 
  -2   1  14     1548.31     1517.36     33.84 o 
  -1   1  14     1025.29     1095.62     28.27 o 
   0   1  14     2498.91     2623.45     46.36 o 
   1   1  14      994.24      991.84     24.60 o 
   2   1  14     1669.39     1617.36     34.22 o 
   3   1  14      885.06      902.68     26.96 o 
   4   1  14     1351.13     1331.94     36.04 o 
   5   1  14      767.61      735.80     41.04 o 
   6   1  14      401.05      432.30     34.66 o 
   7   1  14      216.80      242.28     44.53 o 
  -7   2  14      149.18      135.05     34.80 o 
  -6   2  14      574.84      571.11     31.33 o 
  -5   2  14      434.88      401.24     25.02 o 
  -4   2  14      970.81      924.78     30.09 o 
  -3   2  14      578.10      615.86     26.45 o 
  -2   2  14     3217.06     3262.85     68.71 o 
  -1   2  14     2569.47     2502.10     49.72 o 
   0   2  14     7269.65     7162.02    114.15 o 
   1   2  14     2634.20     2601.76     55.80 o 
   2   2  14     3157.01     3159.04     68.12 o 
   3   2  14      555.91      532.75     18.70 o 
   4   2  14      874.05      851.55     27.54 o 
   5   2  14      420.50      359.51     38.35 o 
   6   2  14      522.94      493.38     46.33 o 
   7   2  14      146.99      144.23     45.90 o 
  -7   3  14       29.55       10.60     31.26 o 
  -6   3  14      141.80      163.20     24.87 o 
  -5   3  14      183.39      176.99     16.23 o 
  -4   3  14      464.31      443.61     19.12 o 
  -3   3  14      287.28      309.83     20.82 o 
  -2   3  14     1672.86     1687.49     42.48 o 
  -1   3  14     1488.26     1373.44     34.61 o 
   0   3  14       26.90       20.31      7.43 o 
   1   3  14     1319.24     1232.97     32.90 o 
   2   3  14     1798.91     1797.87     42.40 o 
   3   3  14      317.04      301.91     20.64 o 
   4   3  14      562.14      586.81     27.32 o 
   5   3  14      196.61      189.56     27.18 o 
   6   3  14      145.80      148.01     27.85 o 
   7   3  14       30.71       25.94     27.76 o 
  -7   4  14       42.84       55.51     32.75 o 
  -6   4  14      133.93       72.91     29.55 o 
  -5   4  14       19.07       30.97     13.37 o 
  -4   4  14      771.27      717.73     23.92 o 
  -3   4  14      966.95      971.65     36.11 o 
  -2   4  14        9.36        7.51      9.11 o 
  -1   4  14      789.40      734.65     24.04 o 
   0   4  14       76.28      117.44     14.74 o 
   1   4  14      803.13      739.43     23.20 o 
   2   4  14       12.06       16.04      9.53 o 
   3   4  14     1001.85     1027.80     30.51 o 
   4   4  14      694.68      695.61     37.65 o 
   5   4  14       15.08       -9.68     15.44 o 
   6   4  14      148.58      143.54     43.93 o 
   7   4  14       49.80       -5.02     27.60 o 
  -7   5  14      129.56      135.33     37.29 o 
  -6   5  14      289.24      357.63     31.67 o 
  -5   5  14      647.05      660.65     25.18 o 
  -4   5  14      722.10      666.89     24.25 o 
  -3   5  14      247.30      225.20     17.57 o 
  -2   5  14      515.13      501.87     24.95 o 
  -1   5  14      554.76      492.29     20.01 o 
   0   5  14      135.73      138.75     13.62 o 
   1   5  14      585.48      558.06     23.33 o 
   2   5  14      471.23      476.15     20.12 o 
   3   5  14      236.89      247.38     28.90 o 
   4   5  14      674.67      609.54     29.23 o 
   5   5  14      586.87      606.22     31.39 o 
   6   5  14      309.63      335.63     36.87 o 
   7   5  14      116.15      131.23     34.32 o 
  -7   6  14       65.07       90.14     38.54 o 
  -6   6  14       32.42       41.94     19.57 o 
  -5   6  14      157.10      160.16     20.04 o 
  -4   6  14      297.54      293.51     19.57 o 
  -3   6  14      119.96      142.88     16.80 o 
  -2   6  14     1222.67     1220.71     40.89 o 
  -1   6  14      852.35      847.39     27.21 o 
   0   6  14      394.18      343.81     19.62 o 
   1   6  14      839.86      829.76     26.36 o 
   2   6  14     1038.93     1004.07     31.73 o 
   3   6  14      135.84      132.23     17.89 o 
   4   6  14      272.74      259.20     50.54 o 
   5   6  14      159.58      168.48     24.48 o 
   6   6  14       28.42       39.32     21.16 o 
   7   6  14       55.92       27.06     32.32 o 
  -6   7  14       80.01       84.95     22.00 o 
  -5   7  14       46.77       55.30     18.20 o 
  -4   7  14        6.67        8.28     13.74 o 
  -3   7  14      333.65      356.21     23.13 o 
  -2   7  14      373.77      347.78     24.83 o 
  -1   7  14      178.65      176.96     25.05 o 
   0   7  14     1662.48     1675.35     80.05 o 
   1   7  14      205.97      178.61     25.57 o 
   2   7  14      428.21      400.48     22.71 o 
   3   7  14      327.36      334.78     24.52 o 
   4   7  14       16.22        6.65     15.98 o 
   5   7  14       27.22       33.06     18.89 o 
   6   7  14       79.96       78.65     24.03 o 
  -6   8  14       54.73       70.86     23.21 o 
  -5   8  14      198.42      208.85     23.82 o 
  -4   8  14      300.30      306.04     21.45 o 
  -3   8  14      128.13      129.61     22.61 o 
  -2   8  14       45.64       50.15     16.83 o 
  -1   8  14      382.52      414.47     29.30 o 
   0   8  14       79.69       52.08     14.99 o 
   1   8  14      364.22      385.43     28.92 o 
   2   8  14       39.58       14.90     37.15 o 
   3   8  14       99.76      109.06     24.25 o 
   4   8  14      232.18      235.05     25.37 o 
   5   8  14      191.41      221.54     26.77 o 
   6   8  14       52.06       18.52     24.83 o 
  -6   9  14      129.00      117.55     56.11 o 
  -5   9  14      130.80      141.54     23.46 o 
  -4   9  14       17.65        7.99     18.09 o 
  -3   9  14       60.56       81.83     19.29 o 
  -2   9  14       33.92       56.41     17.48 o 
  -1   9  14      170.15      148.39     23.89 o 
   0   9  14       64.70       43.66     18.93 o 
   1   9  14      114.18       77.73     22.08 o 
   2   9  14       34.09       12.49     20.91 o 
   3   9  14       44.44       23.08     23.72 o 
   4   9  14        8.07        2.53     24.07 o 
   5   9  14      101.35       58.93     23.66 o 
   6   9  14       99.69       91.12     44.45 o 
  -5  10  14       65.20        3.55     24.58 o 
  -4  10  14      162.65      143.73     32.89 o 
  -3  10  14      715.82      720.10     35.85 o 
  -2  10  14       57.14       74.77     23.96 o 
  -1  10  14      565.11      525.88     42.64 o 
   0  10  14      135.81      184.90     26.07 o 
   1  10  14      574.52      583.80     36.52 o 
   2  10  14       63.16       53.34     23.06 o 
   3  10  14      724.40      758.72     45.45 o 
   4  10  14      197.37      230.75     54.48 o 
   5  10  14       72.41       67.31     32.93 o 
  -4  11  14      172.77      242.99     32.72 o 
  -3  11  14      146.31      162.14     35.52 o 
  -2  11  14      201.05      256.69     53.54 o 
  -1  11  14      333.13      369.68     48.22 o 
   0  11  14        1.12       -9.42     22.45 o 
   1  11  14      385.07      429.85     35.98 o 
   2  11  14      184.60      145.32     39.38 o 
   3  11  14      146.91      179.04     34.20 o 
   4  11  14      156.04      163.38     46.59 o 
  -3  12  14       91.94      105.83     27.52 o 
  -2  12  14       93.92      194.97     33.00 o 
  -1  12  14      350.71      386.94     38.39 o 
   0  12  14      222.35      295.97     44.62 o 
   1  12  14      353.81      389.90     38.94 o 
   2  12  14       81.16      136.42     33.43 o 
   3  12  14       86.15       94.40     34.06 o 
  -2  13  14      108.82      112.57     48.74 o 
  -1  13  14       41.25       36.70     30.39 o 
   0  13  14      166.91      185.51     34.22 o 
   1  13  14       43.43       -4.87     27.79 o 
   2  13  14       97.37       99.83     31.30 o 
   1   0  15     3618.86     3307.26     62.59 o 
   2   0  15      133.40      112.97     10.18 o 
   3   0  15       65.10       42.13     10.73 o 
   4   0  15      708.68      717.09     30.38 o 
   5   0  15       78.98       66.64     18.29 o 
   6   0  15      173.36      204.86     45.82 o 
   7   0  15       65.50       58.64     29.08 o 
  -7   1  15       82.36       52.59     47.36 o 
  -6   1  15      256.01      212.91     46.65 o 
  -5   1  15       28.12        9.18     16.54 o 
  -4   1  15      648.08      613.44     36.26 o 
  -3   1  15      357.56      334.32     18.18 o 
  -2   1  15     2183.82     2090.18     42.97 o 
  -1   1  15     1834.06     1972.36     46.53 o 
   0   1  15      409.65      434.59     14.05 o 
   1   1  15     2012.16     2075.24     46.97 o 
   2   1  15     2278.34     2080.02     43.04 o 
   3   1  15      450.59      433.67     17.67 o 
   4   1  15      702.27      679.03     24.78 o 
   5   1  15       15.10       15.29     20.33 o 
   6   1  15      259.31      303.96     41.53 o 
   7   1  15       90.41      129.84     31.55 o 
  -7   2  15       99.11       62.01     33.24 o 
  -6   2  15      142.87      147.37     24.48 o 
  -5   2  15      568.45      515.28     28.98 o 
  -4   2  15      410.31      421.57     21.72 o 
  -3   2  15     2507.63     2543.31     69.99 o 
  -2   2  15      961.41      978.59     29.18 o 
  -1   2  15     1818.06     1768.79     36.93 o 
   0   2  15      231.52      169.17     15.96 o 
   1   2  15     1728.62     1647.08     40.99 o 
   2   2  15     1104.63     1052.99     29.16 o 
   3   2  15     2638.46     2634.27     87.86 o 
   4   2  15      359.86      347.53     19.24 o 
   5   2  15      587.96      597.28     37.13 o 
   6   2  15      129.97      117.14     26.04 o 
   7   2  15       88.18       79.30     30.27 o 
  -7   3  15       87.40       57.34     31.40 o 
  -6   3  15      188.55      214.38     26.77 o 
  -5   3  15      367.91      403.43     23.38 o 
  -4   3  15      528.68      512.73     23.09 o 
  -3   3  15       30.97       17.70     13.41 o 
  -2   3  15     2172.63     2047.91     49.43 o 
  -1   3  15      292.62      266.14     15.12 o 
   0   3  15     3039.01     2890.02     56.45 o 
   1   3  15      282.41      259.44     14.56 o 
   2   3  15     2118.02     2109.32     49.06 o 
   3   3  15       50.73       26.18     10.68 o 
   4   3  15      474.01      433.81     20.48 o 
   5   3  15      418.44      387.59     31.97 o 
   6   3  15      188.49      205.69     30.53 o 
   7   3  15       98.68      137.36     33.01 o 
  -7   4  15       25.56      -19.55     33.89 o 
  -6   4  15       17.75       37.44     29.55 o 
  -5   4  15      236.00      268.52     19.64 o 
  -4   4  15      165.29      186.30     20.91 o 
  -3   4  15      332.55      329.64     22.79 o 
  -2   4  15      452.63      455.18     29.02 o 
  -1   4  15      183.07      149.91     14.12 o 
   0   4  15      232.95      206.25     15.78 o 
   1   4  15      205.89      187.88     13.94 o 
   2   4  15      426.18      407.05     18.55 o 
   3   4  15      312.86      291.50     17.76 o 
   4   4  15      179.59      181.95     24.83 o 
   5   4  15      260.29      283.12     27.67 o 
   6   4  15       28.63        3.79     25.20 o 
   7   4  15       44.62       46.19     29.94 o 
  -7   5  15      105.25       66.81     38.57 o 
  -6   5  15       45.05       46.32     23.46 o 
  -5   5  15      732.85      717.22     27.08 o 
  -4   5  15      492.41      487.93     21.30 o 
  -3   5  15     3831.81     3904.47    101.84 o 
  -2   5  15      367.49      382.29     22.76 o 
  -1   5  15     3892.51     3963.64    100.13 o 
   0   5  15      376.48      372.85     20.22 o 
   1   5  15     3858.37     4031.06     84.14 o 
   2   5  15      303.29      300.07     17.67 o 
   3   5  15     3937.24     4085.29    100.31 o 
   4   5  15      457.83      422.71     25.54 o 
   5   5  15      801.96      790.09     35.13 o 
   6   5  15       56.13       76.50     34.66 o 
   7   5  15      125.58      128.97     32.69 o 
  -7   6  15      186.98      122.00     38.67 o 
  -6   6  15      202.69      249.90     28.24 o 
  -5   6  15       37.49       56.53     16.37 o 
  -4   6  15      412.10      466.76     21.20 o 
  -3   6  15      207.09      189.31     21.48 o 
  -2   6  15      507.36      495.86     26.60 o 
  -1   6  15      399.53      372.83     19.13 o 
   0   6  15      633.28      635.89     27.01 o 
   1   6  15      414.73      407.19     22.53 o 
   2   6  15      550.11      552.22     22.34 o 
   3   6  15      269.65      274.68     28.77 o 
   4   6  15      406.63      507.51     34.48 o 
   5   6  15       36.03       38.00     19.69 o 
   6   6  15      207.13      208.72     34.28 o 
   7   6  15      190.11      147.92     51.31 o 
  -6   7  15      136.97      146.01     24.79 o 
  -5   7  15      303.62      366.11     27.17 o 
  -4   7  15      106.08      105.33     16.34 o 
  -3   7  15      554.80      574.84     25.84 o 
  -2   7  15       11.34       20.61     15.90 o 
  -1   7  15     1694.79     1696.00     63.73 o 
   0   7  15       37.48       18.54     13.50 o 
   1   7  15     1685.26     1740.18     54.35 o 
   2   7  15       18.60        4.49     14.85 o 
   3   7  15      530.00      572.23     28.70 o 
   4   7  15       85.31       86.03     19.55 o 
   5   7  15      276.86      311.99     29.25 o 
   6   7  15      118.32      135.62     26.82 o 
  -6   8  15      117.12      115.66     25.13 o 
  -5   8  15       77.53       81.00     20.76 o 
  -4   8  15       34.18       31.64     14.81 o 
  -3   8  15      387.32      398.88     23.80 o 
  -2   8  15       66.81       62.38     18.19 o 
  -1   8  15      424.71      394.24     28.61 o 
   0   8  15      168.13      104.90     23.20 o 
   1   8  15      363.56      364.56     24.00 o 
   2   8  15      111.08       90.85     18.33 o 
   3   8  15      345.34      366.08     32.16 o 
   4   8  15       41.08       17.66     18.31 o 
   5   8  15       80.78       55.06     22.58 o 
   6   8  15      103.73       90.83     28.12 o 
  -5   9  15       13.80       -8.96     20.93 o 
  -4   9  15      133.96      118.11     21.35 o 
  -3   9  15      286.23      379.48     31.63 o 
  -2   9  15       99.50       96.52     25.05 o 
  -1   9  15       90.59       91.30     21.10 o 
   0   9  15      368.71      414.39     30.84 o 
   1   9  15       93.96       98.40     19.01 o 
   2   9  15       96.07       54.02     18.90 o 
   3   9  15      237.22      258.71     33.67 o 
   4   9  15      141.97      147.51     31.03 o 
   5   9  15        8.21        6.69     29.35 o 
  -5  10  15      234.06      250.50     31.10 o 
  -4  10  15      146.90      154.64     24.76 o 
  -3  10  15      356.22      440.53     35.47 o 
  -2  10  15      319.39      365.62     36.30 o 
  -1  10  15       79.19       96.40     23.37 o 
   0  10  15      235.73      200.38     33.72 o 
   1  10  15       68.87       30.97     34.32 o 
   2  10  15      308.59      312.95     48.67 o 
   3  10  15      331.33      367.97     40.46 o 
   4  10  15      138.55      105.20     30.69 o 
   5  10  15      217.80      167.55     37.71 o 
  -4  11  15       36.33       41.36     25.18 o 
  -3  11  15       56.52       84.80     28.17 o 
  -2  11  15      101.20      116.63     30.44 o 
  -1  11  15      171.95      141.10     54.40 o 
   0  11  15      245.05      368.75     48.65 o 
   1  11  15      159.18      100.78     26.40 o 
   2  11  15       88.54       79.40     22.50 o 
   3  11  15       46.16       10.87     27.75 o 
   4  11  15       37.72       17.95     32.85 o 
  -3  12  15      123.41      105.65     37.12 o 
  -2  12  15      120.88      170.17     35.36 o 
  -1  12  15       98.14      111.67     31.15 o 
   0  12  15      139.62      135.15     30.35 o 
   1  12  15      113.15      116.35     28.51 o 
   2  12  15      119.54      129.81     25.68 o 
   3  12  15      117.13      145.45     35.54 o 
  -1  13  15       11.26       23.91     31.75 o 
   0  13  15        6.81       -7.71     29.73 o 
   1  13  15        5.07       18.36     29.22 o 
   0   0  16     4444.27     4759.48    137.78 o 
   1   0  16      902.38      943.88     24.51 o 
   2   0  16     2568.96     2506.07     57.23 o 
   3   0  16      309.10      323.35     17.25 o 
   4   0  16       82.61       53.59     16.19 o 
   5   0  16        8.93       -2.24     18.64 o 
   6   0  16      145.37      152.21     29.95 o 
   7   0  16       40.32       51.70     30.19 o 
  -7   1  16      106.63      138.82     33.52 o 
  -6   1  16       73.61       56.96     30.03 o 
  -5   1  16      526.25      566.45     36.91 o 
  -4   1  16      345.25      347.81     31.32 o 
  -3   1  16      182.12      225.17     19.84 o 
  -2   1  16     1035.62     1013.81     24.84 o 
  -1   1  16     1194.53     1314.83     33.66 o 
   0   1  16       50.78       27.91      7.05 o 
   1   1  16     1186.97     1245.57     30.02 o 
   2   1  16      840.05      822.29     23.83 o 
   3   1  16      220.27      230.56     15.66 o 
   4   1  16      275.68      304.67     31.28 o 
   5   1  16      509.01      494.22     35.61 o 
   6   1  16       56.15       24.28     24.56 o 
   7   1  16       91.13      131.55     33.25 o 
  -7   2  16       79.05      105.54     48.39 o 
  -6   2  16      121.58       98.78     22.99 o 
  -5   2  16      584.01      560.32     30.61 o 
  -4   2  16      727.83      710.96     27.76 o 
  -3   2  16      701.24      652.91     28.59 o 
  -2   2  16      945.02      886.52     27.46 o 
  -1   2  16     1625.41     1675.32     36.83 o 
   0   2  16       93.66       80.06      8.67 o 
   1   2  16     1682.60     1714.19     41.69 o 
   2   2  16      957.65      867.12     26.83 o 
   3   2  16      674.50      657.56     23.66 o 
   4   2  16      694.60      712.69     39.63 o 
   5   2  16      562.18      565.05     38.03 o 
   6   2  16      117.73      105.12     26.92 o 
   7   2  16       72.47       88.75     31.99 o 
  -7   3  16       13.31       63.41     73.02 o 
  -6   3  16      492.73      503.27     32.46 o 
  -5   3  16       80.24       77.78     17.13 o 
  -4   3  16     1205.85     1236.43     43.52 o 
  -3   3  16     1177.72     1094.62     50.61 o 
  -2   3  16      172.28      185.82     15.40 o 
  -1   3  16      346.89      307.34     16.84 o 
   0   3  16       37.26       16.30      8.19 o 
   1   3  16      289.45      272.91     15.40 o 
   2   3  16      140.38      132.59     14.01 o 
   3   3  16     1198.08     1152.49     33.06 o 
   4   3  16     1150.04     1186.03     35.42 o 
   5   3  16       66.88       27.27     17.37 o 
   6   3  16      454.37      456.17     39.32 o 
   7   3  16       18.70        8.87     29.38 o 
  -7   4  16        8.75      -15.81     34.16 o 
  -6   4  16      175.25      188.04     28.87 o 
  -5   4  16       76.42       47.57     17.43 o 
  -4   4  16      323.10      381.63     34.06 o 
  -3   4  16        7.94        5.28     13.35 o 
  -2   4  16       98.52       76.26     14.39 o 
  -1   4  16      456.81      424.54     18.99 o 
   0   4  16      624.50      560.54     23.97 o 
   1   4  16      358.67      356.31     17.60 o 
   2   4  16       94.51       75.63     11.61 o 
   3   4  16       37.52       27.39     12.61 o 
   4   4  16      283.72      321.52     25.30 o 
   5   4  16      111.62       93.71     25.74 o 
   6   4  16      164.11      167.51     59.03 o 
   7   4  16       11.81       32.05     30.50 o 
  -7   5  16      116.58       51.28     37.25 o 
  -6   5  16      152.57      109.85     35.44 o 
  -5   5  16      492.06      502.08     23.37 o 
  -4   5  16      683.25      653.99     32.13 o 
  -3   5  16      696.86      726.16     32.38 o 
  -2   5  16     1046.30     1146.36     40.77 o 
  -1   5  16     1785.51     1848.30     46.82 o 
   0   5  16      601.13      598.62     52.32 o 
   1   5  16     1708.80     1859.47     45.86 o 
   2   5  16     1029.59     1161.08     33.75 o 
   3   5  16      638.85      655.50     25.80 o 
   4   5  16      594.71      594.79     25.65 o 
   5   5  16      468.51      436.37     36.41 o 
   6   5  16      129.62      123.15     30.79 o 
   7   5  16      115.32       60.29     33.44 o 
  -6   6  16       16.88       22.93     20.29 o 
  -5   6  16      151.82      148.24     18.49 o 
  -4   6  16      137.93      136.22     18.42 o 
  -3   6  16      585.92      551.95     29.29 o 
  -2   6  16      836.00      866.34     35.94 o 
  -1   6  16      463.58      453.04     29.64 o 
   0   6  16     2703.88     2632.30     70.46 o 
   1   6  16      464.18      442.41     23.70 o 
   2   6  16      839.90      896.51     29.48 o 
   3   6  16      534.27      505.97     23.01 o 
   4   6  16      151.10      138.95     30.89 o 
   5   6  16      113.33      113.94     22.27 o 
   6   6  16       23.43       32.01     27.44 o 
  -6   7  16      260.43      194.97     26.08 o 
  -5   7  16      104.21      124.03     21.47 o 
  -4   7  16      783.46      768.67     27.84 o 
  -3   7  16      193.98      195.50     22.55 o 
  -2   7  16     1707.47     1730.35     59.44 o 
  -1   7  16       33.50       11.55     17.18 o 
   0   7  16     1659.94     1668.56     50.96 o 
   1   7  16       42.15       25.62     14.91 o 
   2   7  16     1597.79     1727.63     54.17 o 
   3   7  16      213.47      201.09     19.03 o 
   4   7  16      718.57      725.66     34.71 o 
   5   7  16      104.27       96.37     23.82 o 
   6   7  16      250.42      241.81     37.21 o 
  -6   8  16       16.73       23.30     23.03 o 
  -5   8  16      189.02      202.45     24.08 o 
  -4   8  16      102.94       74.77     17.49 o 
  -3   8  16      311.55      377.03     33.65 o 
  -2   8  16       78.85      126.05     24.99 o 
  -1   8  16      393.28      365.16     29.12 o 
   0   8  16      363.72      350.79     23.83 o 
   1   8  16      400.80      400.12     24.61 o 
   2   8  16       77.69       64.27     18.84 o 
   3   8  16      329.08      377.00     27.33 o 
   4   8  16       79.05       81.74     28.48 o 
   5   8  16      187.96      227.37     28.79 o 
   6   8  16       20.99       25.31     26.81 o 
  -5   9  16       28.26       25.48     21.87 o 
  -4   9  16      393.22      415.93     29.49 o 
  -3   9  16       55.56       37.09     21.02 o 
  -2   9  16      486.00      458.14     37.36 o 
  -1   9  16       37.33       35.42     22.65 o 
   0   9  16      480.23      474.73     34.21 o 
   1   9  16       38.48       34.29     17.42 o 
   2   9  16      486.33      515.53     30.13 o 
   3   9  16       73.52       42.99     26.19 o 
   4   9  16      395.24      436.03     52.34 o 
   5   9  16       18.32       19.65     34.32 o 
  -4  10  16       88.59      111.23     24.05 o 
  -3  10  16      326.51      360.27     37.88 o 
  -2  10  16       54.27       57.72     25.78 o 
  -1  10  16      952.12      865.74     47.40 o 
   0  10  16       40.71       59.71     24.14 o 
   1  10  16      987.94      965.59     49.14 o 
   2  10  16       50.63       32.77     19.47 o 
   3  10  16      348.41      302.53     38.55 o 
   4  10  16      100.19      102.19     33.14 o 
  -4  11  16       56.36       66.70     27.35 o 
  -3  11  16      238.69      298.42     56.63 o 
  -2  11  16       57.94       90.14     41.27 o 
  -1  11  16      271.67      354.00     37.37 o 
   0  11  16       62.54       39.31     26.09 o 
   1  11  16      287.01      384.16     37.80 o 
   2  11  16       72.85       72.46     42.50 o 
   3  11  16      227.43      181.41     52.60 o 
   4  11  16       59.59       48.54     34.16 o 
  -3  12  16      183.80      270.79     56.29 o 
  -2  12  16       30.89       55.19     31.06 o 
  -1  12  16      270.30      356.51     56.46 o 
   0  12  16      162.80      142.65     32.60 o 
   1  12  16      250.54      349.17     51.57 o 
   2  12  16       26.91        3.99     29.17 o 
   3  12  16      158.92      239.33     37.15 o 
  -1  13  16       22.72       -4.23     31.85 o 
   0  13  16        1.12       21.52     31.39 o 
   1  13  16       28.50       62.98     44.96 o 
   1   0  17      853.70      892.53     23.95 o 
   2   0  17      519.64      459.94     19.29 o 
   3   0  17     1130.42     1141.80     33.90 o 
   4   0  17      256.43      297.70     33.93 o 
   5   0  17      188.80      162.76     26.39 o 
   6   0  17      101.78       86.62     28.44 o 
   7   0  17        5.68       14.85     28.79 o 
  -7   1  17       54.72       65.85     30.82 o 
  -6   1  17       82.33       81.99     28.49 o 
  -5   1  17      475.18      445.37     34.75 o 
  -4   1  17      325.35      284.13     46.76 o 
  -3   1  17     1317.79     1344.49     38.74 o 
  -2   1  17      848.37      840.30     27.30 o 
  -1   1  17     3028.30     3007.77     58.25 o 
   0   1  17     1322.81     1352.44     28.87 o 
   1   1  17     2950.26     2903.36     58.07 o 
   2   1  17      851.37      846.03     23.93 o 
   3   1  17     1270.76     1327.15     36.26 o 
   4   1  17      295.06      275.40     21.94 o 
   5   1  17      477.63      460.00     35.43 o 
   6   1  17       95.77       94.79     28.51 o 
   7   1  17       49.88       54.94     32.90 o 
  -7   2  17       91.40       76.88     46.68 o 
  -6   2  17       32.09       32.90     23.32 o 
  -5   2  17      467.45      431.34     29.11 o 
  -4   2  17      130.61      153.44     19.79 o 
  -3   2  17     1118.90     1087.17     39.53 o 
  -2   2  17      455.77      508.08     20.68 o 
  -1   2  17     5084.43     5014.47    103.36 o 
   0   2  17     1999.37     1950.94     38.17 o 
   1   2  17     5071.47     5045.03    103.23 o 
   2   2  17      381.90      442.16     19.80 o 
   3   2  17     1205.65     1135.69     32.74 o 
   4   2  17      189.37      183.47     21.30 o 
   5   2  17      480.73      442.04     33.19 o 
   6   2  17       46.58       38.81     26.07 o 
   7   2  17      110.51      121.59     34.23 o 
  -7   3  17      166.93      190.34     58.69 o 
  -6   3  17       48.57       43.39     23.93 o 
  -5   3  17      265.28      245.20     22.51 o 
  -4   3  17      548.65      516.64     28.38 o 
  -3   3  17      671.03      652.18     29.98 o 
  -2   3  17     2276.65     2281.95     55.19 o 
  -1   3  17      647.10      663.36     24.29 o 
   0   3  17      985.20      938.69     28.38 o 
   1   3  17      657.89      669.63     23.51 o 
   2   3  17     2349.58     2370.41     55.09 o 
   3   3  17      639.86      648.85     24.95 o 
   4   3  17      499.09      473.58     23.51 o 
   5   3  17      235.22      246.16     31.78 o 
   6   3  17       40.44       17.56     26.55 o 
   7   3  17      141.39      157.76     43.07 o 
  -7   4  17       19.43       29.30     41.76 o 
  -6   4  17        6.00        3.40     23.58 o 
  -5   4  17       68.93       42.97     17.19 o 
  -4   4  17      498.27      483.79     27.92 o 
  -3   4  17      322.66      351.94     24.44 o 
  -2   4  17     1475.89     1463.40     48.38 o 
  -1   4  17       51.24       44.92     11.92 o 
   0   4  17      848.88      794.43     30.57 o 
   1   4  17       62.09       42.11     12.09 o 
   2   4  17     1565.02     1555.40     40.74 o 
   3   4  17      406.71      386.79     20.25 o 
   4   4  17      510.67      483.81     40.82 o 
   5   4  17      112.09      111.09     21.20 o 
   6   4  17       11.93       24.11     27.39 o 
   7   4  17       31.43        8.40     32.40 o 
  -6   5  17       32.37       24.88     32.40 o 
  -5   5  17      263.62      304.61     25.22 o 
  -4   5  17      151.06      135.57     21.88 o 
  -3   5  17      350.48      375.03     27.39 o 
  -2   5  17      162.89      148.94     23.38 o 
  -1   5  17     1835.62     1798.22     47.63 o 
   0   5  17      823.44      791.59     38.39 o 
   1   5  17     1897.72     1941.20     47.29 o 
   2   5  17       89.85       97.39     14.04 o 
   3   5  17      390.99      367.79     20.45 o 
   4   5  17      170.42      180.68     21.45 o 
   5   5  17      279.34      332.99     40.90 o 
   6   5  17       37.51       -1.52     28.49 o 
  -6   6  17      146.68      160.59     24.63 o 
  -5   6  17      107.18       96.66     20.62 o 
  -4   6  17      318.00      313.84     27.37 o 
  -3   6  17      131.11      156.45     21.54 o 
  -2   6  17      451.19      483.60     27.54 o 
  -1   6  17      123.48       86.13     20.98 o 
   0   6  17       78.26       71.02     15.70 o 
   1   6  17       89.92       54.59     15.96 o 
   2   6  17      365.77      361.81     23.65 o 
   3   6  17      198.24      232.73     33.54 o 
   4   6  17      254.58      250.93     24.87 o 
   5   6  17      143.88      131.60     24.04 o 
   6   6  17      158.37      192.03     35.52 o 
  -6   7  17       80.22       97.78     24.58 o 
  -5   7  17       19.83       19.42     19.24 o 
  -4   7  17      128.59      120.17     21.61 o 
  -3   7  17       66.28       62.69     19.54 o 
  -2   7  17      517.39      465.26     28.28 o 
  -1   7  17       99.84      113.75     22.69 o 
   0   7  17       31.31       16.77     14.90 o 
   1   7  17       63.13       50.52     17.94 o 
   2   7  17      547.71      556.61     28.73 o 
   3   7  17       68.71       57.08     19.19 o 
   4   7  17      103.99       99.62     18.80 o 
   5   7  17       32.08        7.80     22.36 o 
   6   7  17       64.55       77.57     33.17 o 
  -5   8  17       91.64       83.95     22.29 o 
  -4   8  17      147.87      175.25     22.17 o 
  -3   8  17      227.86      186.27     24.83 o 
  -2   8  17      112.88      119.82     26.02 o 
  -1   8  17      729.57      626.54     38.53 o 
   0   8  17      776.93      744.10     40.43 o 
   1   8  17      728.03      710.24     32.53 o 
   2   8  17      128.70      108.93     24.24 o 
   3   8  17      198.40      200.33     24.95 o 
   4   8  17      201.42      196.90     33.05 o 
   5   8  17       86.30      122.16     26.47 o 
  -5   9  17       16.45       -4.94     22.19 o 
  -4   9  17      242.61      282.91     32.01 o 
  -3   9  17       32.09       46.90     21.48 o 
  -2   9  17      229.94      237.24     31.79 o 
  -1   9  17       15.07       18.96     21.94 o 
   0   9  17      635.69      616.45     38.04 o 
   1   9  17       42.66       13.55     17.47 o 
   2   9  17      270.26      285.01     47.45 o 
   3   9  17       56.93       51.02     20.74 o 
   4   9  17      237.97      294.40     57.32 o 
   5   9  17       30.23       27.79     32.83 o 
  -4  10  17      430.31      525.70     41.14 o 
  -3  10  17      255.00      287.35     36.86 o 
  -2  10  17      763.59      771.18     47.46 o 
  -1  10  17      119.08      111.52     26.84 o 
   0  10  17      483.95      530.50     38.04 o 
   1  10  17      100.94      110.03     27.72 o 
   2  10  17      762.46      799.48     38.35 o 
   3  10  17      236.95      198.58     27.84 o 
   4  10  17      413.48      473.59     47.91 o 
  -3  11  17       67.15       67.96     44.79 o 
  -2  11  17      150.42      202.23     34.94 o 
  -1  11  17       64.73       65.20     27.72 o 
   0  11  17      273.54      314.19     37.00 o 
   1  11  17       73.62       75.85     27.95 o 
   2  11  17      119.41      113.20     25.90 o 
   3  11  17       75.23       70.23     25.56 o 
  -2  12  17      206.96      261.72     40.16 o 
  -1  12  17      110.25       90.57     37.50 o 
   0  12  17      395.50      422.31     41.48 o 
   1  12  17      114.16      124.72     32.52 o 
   2  12  17      193.20      213.71     35.55 o 
   1   0  18       41.76       54.56      9.87 o 
   2   0  18      116.41       64.97     17.45 o 
   3   0  18        4.15       -7.49     11.17 o 
   4   0  18      227.01      215.27     24.25 o 
   5   0  18      144.59      148.31     28.57 o 
   6   0  18        0.44       32.62     27.26 o 
   7   0  18        2.61       -7.96     30.06 o 
  -7   1  18      101.45       73.68     34.57 o 
  -6   1  18       26.31       -2.71     26.16 o 
  -5   1  18      114.60       95.36     22.09 o 
  -4   1  18       93.37       65.57     17.77 o 
  -3   1  18      410.99      424.32     20.43 o 
  -2   1  18      590.56      625.39     24.75 o 
  -1   1  18      209.41      272.54     19.59 o 
   0   1  18      777.29      757.37     20.33 o 
   1   1  18      251.26      264.71     20.02 o 
   2   1  18      760.95      771.19     22.76 o 
   3   1  18      350.20      341.45     23.90 o 
   4   1  18       60.13       50.54     21.78 o 
   5   1  18      123.98      131.39     27.30 o 
   6   1  18       21.01       26.51     35.09 o 
   7   1  18      123.46      141.31     35.94 o 
  -7   2  18      104.90      102.37     34.91 o 
  -6   2  18       82.16      100.73     25.16 o 
  -5   2  18      152.72      113.69     23.04 o 
  -4   2  18      409.55      429.70     27.99 o 
  -3   2  18      436.04      391.68     23.87 o 
  -2   2  18      991.83     1051.17     32.60 o 
  -1   2  18      768.79      738.82     27.54 o 
   0   2  18       29.79        9.11      8.21 o 
   1   2  18      667.17      594.03     23.76 o 
   2   2  18     1151.06     1146.99     33.00 o 
   3   2  18      351.85      331.48     19.48 o 
   4   2  18      493.02      481.77     27.08 o 
   5   2  18      147.33      136.53     27.03 o 
   6   2  18       74.35      130.99     49.42 o 
   7   2  18      103.40      111.92     35.74 o 
  -7   3  18       10.94       45.30     53.20 o 
  -6   3  18      100.42      143.02     27.88 o 
  -5   3  18       38.14       50.06     17.88 o 
  -4   3  18      296.88      323.65     27.11 o 
  -3   3  18      266.19      322.89     25.39 o 
  -2   3  18      908.68      944.01     30.07 o 
  -1   3  18     2529.24     2455.93     57.18 o 
   0   3  18       79.05       88.01     12.91 o 
   1   3  18     2367.10     2294.41     55.47 o 
   2   3  18      878.78      856.56     36.04 o 
   3   3  18      227.08      249.12     18.63 o 
   4   3  18      318.45      384.88     26.89 o 
   5   3  18       35.24       26.08     22.54 o 
   6   3  18       76.16       84.84     29.79 o 
   7   3  18       16.63       30.42     33.51 o 
  -6   4  18      504.47      531.66     39.05 o 
  -5   4  18       18.63       22.18     17.22 o 
  -4   4  18      996.82     1005.60     40.80 o 
  -3   4  18      427.17      384.42     24.80 o 
  -2   4  18      681.66      670.73     30.93 o 
  -1   4  18      297.03      271.81     19.45 o 
   0   4  18      950.91      986.28     35.93 o 
   1   4  18      424.42      419.75     19.19 o 
   2   4  18      725.72      706.16     25.98 o 
   3   4  18      480.19      454.24     21.58 o 
   4   4  18      961.69      961.86     33.35 o 
   5   4  18       27.20       45.10     20.30 o 
   6   4  18      534.50      537.75     47.66 o 
  -6   5  18      120.35       76.75     34.44 o 
  -5   5  18      787.18      771.28     33.56 o 
  -4   5  18       91.88       78.31     19.63 o 
  -3   5  18     1267.56     1230.19     45.04 o 
  -2   5  18      128.62      145.96     20.01 o 
  -1   5  18      582.39      601.49     24.54 o 
   0   5  18      117.99       38.11     24.75 o 
   1   5  18      552.96      548.48     27.46 o 
   2   5  18       81.29       88.07     21.65 o 
   3   5  18     1229.54     1208.98     37.34 o 
   4   5  18      107.48      133.46     18.94 o 
   5   5  18      746.60      732.07     36.52 o 
   6   5  18      164.65      145.32     46.68 o 
  -6   6  18      106.94       50.62     27.75 o 
  -5   6  18      190.84      188.69     25.24 o 
  -4   6  18     1038.02     1092.83     44.97 o 
  -3   6  18      382.11      371.58     30.89 o 
  -2   6  18     1484.40     1586.35     52.46 o 
  -1   6  18     1604.59     1513.19     61.28 o 
   0   6  18      974.16     1006.15     37.36 o 
   1   6  18     1541.15     1543.97     49.69 o 
   2   6  18     1486.38     1610.36     51.30 o 
   3   6  18      331.08      348.31     23.73 o 
   4   6  18     1156.88     1223.79     38.76 o 
   5   6  18      152.87      126.55     20.58 o 
   6   6  18      135.08      108.00     33.86 o 
  -6   7  18      130.36      183.34     31.55 o 
  -5   7  18        7.42        9.71     22.98 o 
  -4   7  18      124.46      121.33     22.95 o 
  -3   7  18      234.86      282.96     27.28 o 
  -2   7  18      729.71      631.70     33.15 o 
  -1   7  18       66.19       67.52     21.55 o 
   0   7  18     3017.16     2938.15     88.24 o 
   1   7  18       65.96       49.44     17.15 o 
   2   7  18      778.00      674.59     32.41 o 
   3   7  18      219.45      255.67     26.07 o 
   4   7  18      124.53      115.80     19.65 o 
   5   7  18       24.44       30.04     19.65 o 
   6   7  18      130.82      122.27     37.18 o 
  -5   8  18       98.47       71.60     27.08 o 
  -4   8  18      253.24      297.50     30.16 o 
  -3   8  18      290.42      279.69     28.47 o 
  -2   8  18      748.79      689.10     41.92 o 
  -1   8  18      116.16      138.78     26.65 o 
   0   8  18     1601.75     1723.90    102.96 o 
   1   8  18      101.92       96.44     22.04 o 
   2   8  18      842.83      865.00     37.89 o 
   3   8  18      246.00      263.22     27.60 o 
   4   8  18      229.29      190.42     26.76 o 
   5   8  18       87.61       94.06     24.96 o 
  -5   9  18       79.01      116.24     30.25 o 
  -4   9  18      341.21      373.04     45.67 o 
  -3   9  18       26.87       34.95     22.71 o 
  -2   9  18      501.42      544.16     39.44 o 
  -1   9  18      284.12      316.50     34.00 o 
   0   9  18       83.52       77.74     24.35 o 
   1   9  18      231.78      222.83     30.80 o 
   2   9  18      499.21      496.22     32.26 o 
   3   9  18       31.43       29.83     21.67 o 
   4   9  18      364.47      377.78     33.73 o 
   5   9  18       98.10       84.38     35.55 o 
  -4  10  18      294.34      347.47     37.12 o 
  -3  10  18      302.23      375.27     41.07 o 
  -2  10  18      276.34      329.29     38.51 o 
  -1  10  18      166.97      180.60     32.22 o 
   0  10  18      280.57      275.49     32.42 o 
   1  10  18      189.62      196.91     44.87 o 
   2  10  18      251.42      220.68     28.42 o 
   3  10  18      325.93      306.57     32.17 o 
   4  10  18      289.46      302.30     33.00 o 
  -3  11  18      266.20      300.65     58.52 o 
  -2  11  18      118.04      120.97     32.94 o 
  -1  11  18      206.94      226.29     35.10 o 
   0  11  18       11.07       22.49     27.24 o 
   1  11  18      229.85      259.48     36.51 o 
   2  11  18      105.04       82.70     23.83 o 
   3  11  18      242.11      323.22     33.31 o 
  -2  12  18       66.26       68.91     37.34 o 
  -1  12  18      173.71      281.51     40.59 o 
   0  12  18       33.78       30.13     29.88 o 
   1  12  18      160.75      201.49     40.24 o 
   2  12  18       52.04       21.84     31.12 o 
   1   0  19      193.90      176.31     13.30 o 
   2   0  19      462.61      462.38     25.39 o 
   3   0  19      144.48      100.99     15.09 o 
   4   0  19      544.75      535.70     37.13 o 
   5   0  19        8.96        4.93     30.63 o 
   6   0  19      261.21      264.13     64.52 o 
   7   0  19       17.24       56.22     32.92 o 
  -7   1  19       95.87      122.60     36.39 o 
  -6   1  19       72.73       60.05     29.72 o 
  -5   1  19      463.34      477.81     41.69 o 
  -4   1  19       23.38       12.88     19.08 o 
  -3   1  19     1059.02     1034.51     48.72 o 
  -2   1  19       35.37       33.07     12.14 o 
  -1   1  19     2724.52     2912.24     59.51 o 
   0   1  19     3318.70     3360.42     60.18 o 
   1   1  19     2860.48     3065.60     60.13 o 
   2   1  19       14.49        9.70     10.23 o 
   3   1  19     1086.45     1077.43     39.09 o 
   4   1  19       42.78       44.21     21.89 o 
   5   1  19      426.66      406.12     40.49 o 
   6   1  19       42.88       22.13     38.78 o 
   7   1  19       82.45       58.35     35.91 o 
  -7   2  19       12.21       36.21     47.71 o 
  -6   2  19        3.37        7.94     28.96 o 
  -5   2  19       16.11        1.57     20.48 o 
  -4   2  19       49.17       38.28     16.65 o 
  -3   2  19      332.13      327.69     25.20 o 
  -2   2  19     1053.32     1102.52     33.99 o 
  -1   2  19       87.50       52.48     15.86 o 
   0   2  19      484.89      506.79     17.39 o 
   1   2  19       46.36       36.88     11.84 o 
   2   2  19     1180.97     1163.41     34.08 o 
   3   2  19      433.21      382.05     19.98 o 
   4   2  19       23.54       21.69     16.67 o 
   5   2  19       38.00       27.51     23.06 o 
   6   2  19        2.51      -13.08     27.79 o 
   7   2  19        4.10       43.24     49.94 o 
  -6   3  19      146.95      115.09     28.63 o 
  -5   3  19      515.27      514.89     27.70 o 
  -4   3  19       18.64       -3.80     17.04 o 
  -3   3  19      806.92      791.95     34.59 o 
  -2   3  19      180.10      187.87     20.16 o 
  -1   3  19      252.08      233.68     17.72 o 
   0   3  19     1718.19     1687.13     43.49 o 
   1   3  19      228.64      193.41     17.14 o 
   2   3  19      218.72      220.43     32.15 o 
   3   3  19      743.73      705.10     27.43 o 
   4   3  19       30.71        5.71     16.56 o 
   5   3  19      503.25      486.04     38.04 o 
   6   3  19      161.11      174.66     33.79 o 
  -6   4  19       61.77       76.17     27.72 o 
  -5   4  19      255.06      281.72     25.78 o 
  -4   4  19      563.65      554.66     31.21 o 
  -3   4  19      876.39      911.59     36.79 o 
  -2   4  19     2143.50     2128.38     63.09 o 
  -1   4  19      794.14      794.11     28.05 o 
   0   4  19     2577.94     2567.06     70.34 o 
   1   4  19      733.99      709.48     26.61 o 
   2   4  19     2037.26     2097.62     53.01 o 
   3   4  19      763.51      787.61     31.48 o 
   4   4  19      570.39      560.97     26.09 o 
   5   4  19      226.91      229.33     27.15 o 
   6   4  19       63.65       63.54     31.59 o 
  -6   5  19       10.91       25.82     34.66 o 
  -5   5  19      107.11       87.87     21.43 o 
  -4   5  19      237.48      241.46     25.58 o 
  -3   5  19      756.20      793.83     35.38 o 
  -2   5  19       29.25       34.60     16.08 o 
  -1   5  19      230.49      214.74     21.91 o 
   0   5  19       63.20       45.87     21.10 o 
   1   5  19      219.96      161.51     20.42 o 
   2   5  19       35.76       26.13     13.73 o 
   3   5  19      783.12      821.08     30.36 o 
   4   5  19      209.80      186.12     21.09 o 
   5   5  19      122.34      125.64     24.18 o 
   6   5  19       18.01       33.67     30.61 o 
  -6   6  19      139.43      148.94     31.87 o 
  -5   6  19       51.56       19.16     19.62 o 
  -4   6  19      146.78      197.98     25.38 o 
  -3   6  19      426.09      441.47     30.83 o 
  -2   6  19      107.62      110.52     19.30 o 
  -1   6  19      899.01      938.04     47.63 o 
   0   6  19        8.31      -11.36     14.56 o 
   1   6  19      952.79     1010.81     38.48 o 
   2   6  19      119.14      100.05     19.55 o 
   3   6  19      497.29      486.70     24.41 o 
   4   6  19      118.40      135.03     20.15 o 
   5   6  19       45.58       19.33     22.68 o 
   6   6  19      131.51      128.97     36.46 o 
  -5   7  19        3.15      -20.11     24.01 o 
  -4   7  19      172.38      185.34     26.35 o 
  -3   7  19       83.23       63.53     20.76 o 
  -2   7  19      152.64      146.96     28.17 o 
  -1   7  19       85.76       74.12     22.75 o 
   0   7  19      565.68      473.71     27.31 o 
   1   7  19      120.29      126.26     20.52 o 
   2   7  19      143.20      111.54     21.40 o 
   3   7  19      105.01      105.97     22.75 o 
   4   7  19      167.12      200.59     25.96 o 
   5   7  19        6.30       10.64     19.86 o 
  -5   8  19      280.69      285.97     34.58 o 
  -4   8  19       25.15       25.79     22.74 o 
  -3   8  19      675.03      700.58     38.15 o 
  -2   8  19       95.59      160.39     29.81 o 
  -1   8  19     1208.22     1212.41     56.91 o 
   0   8  19       34.23       31.50     21.38 o 
   1   8  19     1191.13     1263.28     46.79 o 
   2   8  19      121.85       86.92     21.62 o 
   3   8  19      708.64      755.78     37.03 o 
   4   8  19       31.63        6.24     23.16 o 
   5   8  19      321.85      349.13     33.45 o 
  -4   9  19      161.85      146.23     29.10 o 
  -3   9  19      239.35      255.88     29.87 o 
  -2   9  19      197.91      242.48     34.70 o 
  -1   9  19        9.67       20.99     23.46 o 
   0   9  19      717.26      750.75     44.59 o 
   1   9  19       22.40       -7.24     20.59 o 
   2   9  19      207.36      195.74     26.64 o 
   3   9  19      238.41      219.02     27.54 o 
   4   9  19      169.94      191.25     30.32 o 
  -4  10  19      123.83      100.14     30.24 o 
  -3  10  19      117.29      131.36     33.73 o 
  -2  10  19      221.37      321.31     38.81 o 
  -1  10  19       38.28       44.46     25.97 o 
   0  10  19      406.60      441.76     37.06 o 
   1  10  19       53.32       69.52     26.38 o 
   2  10  19      216.80      213.16     28.28 o 
   3  10  19      119.13       99.13     25.66 o 
   4  10  19      123.55      118.44     33.35 o 
  -2  11  19      168.14      188.07     37.19 o 
  -1  11  19       45.18      114.46     57.40 o 
   0  11  19      316.19      350.65     42.39 o 
   1  11  19       52.78       36.26     27.13 o 
   2  11  19      179.02      179.88     34.50 o 
   3  11  19      274.49      284.69     51.48 o 
  -1  12  19      106.47      179.75     36.18 o 
   0  12  19      148.54      191.58     69.16 o 
   1  12  19      124.49      165.65     39.30 o 
   0   0  20      712.50      605.76     47.53 o 
   1   0  20      876.05      900.70     26.31 o 
   2   0  20     1345.55     1369.80     45.99 o 
   3   0  20      143.79      115.57     16.60 o 
   4   0  20      291.69      296.36     34.10 o 
   5   0  20        1.82        0.14     34.49 o 
   6   0  20       22.97      -20.01     35.35 o 
  -6   1  20      326.42      333.62     41.77 o 
  -5   1  20      336.26      366.05     38.71 o 
  -4   1  20      642.24      577.55     39.84 o 
  -3   1  20      232.28      195.62     42.02 o 
  -2   1  20     1482.14     1531.49     43.41 o 
  -1   1  20      834.79     1014.42     27.05 o 
   0   1  20     1275.61     1558.50     33.77 o 
   1   1  20      822.59      863.42     26.21 o 
   2   1  20     1647.08     1703.77     39.16 o 
   3   1  20      308.06      226.95     45.52 o 
   4   1  20      743.06      714.40     42.16 o 
   5   1  20      352.52      424.16     41.18 o 
   6   1  20      376.71      322.76     39.92 o 
  -6   2  20       70.10      108.63     34.41 o 
  -5   2  20      250.08      218.63     27.96 o 
  -4   2  20      158.05      150.75     21.52 o 
  -3   2  20       34.83       22.97     16.12 o 
  -2   2  20      285.26      277.82     18.62 o 
  -1   2  20      592.09      542.34     27.72 o 
   0   2  20      428.03      379.94     16.09 o 
   1   2  20      707.00      661.69     24.79 o 
   2   2  20      247.91      229.97     18.38 o 
   3   2  20       24.49       14.46     16.91 o 
   4   2  20      145.82      172.29     23.67 o 
   5   2  20      232.48      233.95     36.21 o 
   6   2  20       62.71       64.49     31.61 o 
  -6   3  20       57.21       65.53     27.13 o 
  -5   3  20       21.51       25.03     17.87 o 
  -4   3  20       80.06       40.45     18.72 o 
  -3   3  20      521.52      608.61     31.15 o 
  -2   3  20       56.95       38.46     15.56 o 
  -1   3  20       16.15       23.31     13.26 o 
   0   3  20      210.63      196.74     25.63 o 
   1   3  20        5.73       -1.22     12.43 o 
   2   3  20       58.75       19.07     13.15 o 
   3   3  20      555.18      617.79     25.79 o 
   4   3  20      105.15       81.16     23.54 o 
   5   3  20       27.65       18.62     26.02 o 
   6   3  20       75.27       79.10     32.51 o 
  -6   4  20      198.71      231.01     32.73 o 
  -5   4  20      346.12      423.57     29.78 o 
  -4   4  20      152.72      143.24     23.07 o 
  -3   4  20      187.09      211.30     23.22 o 
  -2   4  20      264.66      332.37     26.92 o 
  -1   4  20      353.79      379.87     21.43 o 
   0   4  20       99.44       59.23     16.93 o 
   1   4  20      284.10      307.01     24.87 o 
   2   4  20      297.98      304.81     22.20 o 
   3   4  20      175.92      137.05     18.35 o 
   4   4  20      146.26      148.66     22.21 o 
   5   4  20      379.03      481.60     44.31 o 
   6   4  20      214.96      254.61     40.03 o 
  -6   5  20       51.77       42.98     37.69 o 
  -5   5  20      220.86      219.68     25.38 o 
  -4   5  20      217.39      218.69     26.26 o 
  -3   5  20      156.94      146.78     22.47 o 
  -2   5  20      264.32      229.51     24.58 o 
  -1   5  20     1422.48     1330.48     47.94 o 
   0   5  20      231.45       78.86     47.26 o 
   1   5  20     1419.21     1450.52     48.13 o 
   2   5  20      326.20      296.81     26.63 o 
   3   5  20      151.31      123.07     18.11 o 
   4   5  20      282.86      288.90     30.71 o 
   5   5  20      211.60      197.75     28.33 o 
   6   5  20       77.38       79.97     40.67 o 
  -5   6  20       84.66       81.67     22.83 o 
  -4   6  20       69.68       44.05     20.87 o 
  -3   6  20      367.54      321.59     27.91 o 
  -2   6  20      185.52      136.33     22.69 o 
  -1   6  20      535.08      453.35     45.90 o 
   0   6  20      262.57      268.52     24.77 o 
   1   6  20      533.49      426.64     26.85 o 
   2   6  20      222.88      212.43     23.97 o 
   3   6  20      338.56      269.16     27.29 o 
   4   6  20       92.72       67.08     19.40 o 
   5   6  20       59.71       59.47     24.95 o 
  -5   7  20        9.04       32.07     22.50 o 
  -4   7  20      267.01      287.33     30.06 o 
  -3   7  20       38.23       62.37     20.59 o 
  -2   7  20      302.34      399.21     39.89 o 
  -1   7  20       75.57      109.15     25.15 o 
   0   7  20      300.98      301.41     35.01 o 
   1   7  20       65.40       37.36     18.41 o 
   2   7  20      353.43      401.78     30.01 o 
   3   7  20       45.84       37.76     20.59 o 
   4   7  20      292.12      330.81     32.17 o 
   5   7  20        6.71       16.91     25.16 o 
  -5   8  20       65.36       39.57     48.43 o 
  -4   8  20      103.66      101.03     26.00 o 
  -3   8  20       82.60       74.03     22.79 o 
  -2   8  20      131.95      160.68     30.00 o 
  -1   8  20      125.89      109.05     28.39 o 
   0   8  20      430.60      497.27     37.82 o 
   1   8  20      116.14       81.19     30.13 o 
   2   8  20      114.66      116.12     23.77 o 
   3   8  20       56.75       18.53     21.15 o 
   4   8  20      103.05       66.76     24.94 o 
   5   8  20       61.49       80.51     33.14 o 
  -4   9  20       37.96       24.35     24.19 o 
  -3   9  20      274.17      326.12     34.51 o 
  -2   9  20       49.07       40.21     27.24 o 
  -1   9  20      269.87      241.74     32.94 o 
   0   9  20       29.24        6.10     23.65 o 
   1   9  20      269.82      240.69     34.88 o 
   2   9  20       28.80       22.55     22.81 o 
   3   9  20      299.73      336.76     33.30 o 
   4   9  20       29.16       11.15     25.95 o 
  -3  10  20      111.62      126.48     35.04 o 
  -2  10  20       91.65       61.76     29.29 o 
  -1  10  20      112.11      171.54     53.71 o 
   0  10  20       40.83       56.91     40.93 o 
   1  10  20      114.56      103.78     30.94 o 
   2  10  20       88.32       44.13     23.37 o 
   3  10  20      122.90      110.87     28.76 o 
  -2  11  20      110.34      101.86     35.61 o 
  -1  11  20      463.31      561.79     50.41 o 
   0  11  20      322.58      360.84     42.78 o 
   1  11  20      485.47      521.75     42.06 o 
   2  11  20      102.56       90.29     33.69 o 
   1   0  21      819.68      790.96     24.90 o 
   2   0  21      777.10      833.68     50.10 o 
   3   0  21      468.64      449.37     23.54 o 
   4   0  21      491.70      460.61     35.09 o 
   5   0  21      368.83      461.04     44.16 o 
   6   0  21      286.11      299.47     41.48 o 
  -6   1  21      139.61      160.05     36.11 o 
  -5   1  21       10.44       20.20     24.90 o 
  -4   1  21      244.73      280.82     32.62 o 
  -3   1  21      175.95      177.29     21.72 o 
  -2   1  21      230.20      250.10     21.25 o 
  -1   1  21      480.33      426.39     21.13 o 
   0   1  21      101.50       95.00     13.97 o 
   1   1  21      510.50      451.20     19.11 o 
   2   1  21      178.24      149.01     17.03 o 
   3   1  21      146.06      101.64     30.75 o 
   4   1  21      182.72      251.55     33.77 o 
   5   1  21        5.60        2.98     24.26 o 
   6   1  21      129.67      119.10     34.46 o 
  -6   2  21      129.94       93.03     33.27 o 
  -5   2  21        9.32        4.91     32.69 o 
  -4   2  21      248.06      234.83     29.14 o 
  -3   2  21       41.89       25.19     16.20 o 
  -2   2  21      255.10      297.29     20.79 o 
  -1   2  21       53.40       40.54     12.84 o 
   0   2  21      137.03      133.82     14.94 o 
   1   2  21       50.00       31.26     13.09 o 
   2   2  21      268.71      284.39     20.27 o 
   3   2  21       76.23       66.70     18.94 o 
   4   2  21      290.98      248.01     34.15 o 
   5   2  21       11.06       -6.26     25.75 o 
   6   2  21      126.29       96.60     34.45 o 
  -6   3  21        0.19        2.42     31.44 o 
  -5   3  21       52.33       44.47     20.31 o 
  -4   3  21       30.94       34.39     20.57 o 
  -3   3  21      126.17      115.22     20.15 o 
  -2   3  21      204.60      205.74     22.92 o 
  -1   3  21       15.29       18.52     13.05 o 
   0   3  21        2.60      -13.75     14.17 o 
   1   3  21       15.78       -7.81     13.01 o 
   2   3  21      265.13      234.40     46.31 o 
   3   3  21      171.09      112.60     21.26 o 
   4   3  21       48.60       35.27     19.67 o 
   5   3  21       91.86       61.75     26.54 o 
   6   3  21        1.34       -0.45     30.72 o 
  -6   4  21      120.98      145.11     31.38 o 
  -5   4  21      170.66      168.36     23.92 o 
  -4   4  21      641.58      606.97     34.19 o 
  -3   4  21      476.81      429.18     28.56 o 
  -2   4  21      870.82      833.29     36.73 o 
  -1   4  21      577.14      546.67     24.79 o 
   0   4  21      619.69      691.92     31.64 o 
   1   4  21      555.54      524.86     28.46 o 
   2   4  21      892.50      919.51     31.96 o 
   3   4  21      425.13      428.31     30.41 o 
   4   4  21      621.21      613.73     34.10 o 
   5   4  21      138.62      150.00     32.67 o 
   6   4  21      121.11      162.42     39.04 o 
  -5   5  21      136.12      131.68     24.14 o 
  -4   5  21       73.09       86.41     21.61 o 
  -3   5  21      286.04      314.11     27.26 o 
  -2   5  21      128.97      105.35     19.27 o 
  -1   5  21      489.19      423.07     26.05 o 
   0   5  21      648.74      684.95     39.59 o 
   1   5  21      498.01      483.92     28.52 o 
   2   5  21       99.10       87.07     19.84 o 
   3   5  21      288.44      284.07     24.25 o 
   4   5  21       59.21       62.58     21.92 o 
   5   5  21      159.44      189.25     28.42 o 
  -5   6  21      218.53      212.24     27.25 o 
  -4   6  21       98.27       85.53     23.43 o 
  -3   6  21      534.71      516.69     30.77 o 
  -2   6  21      163.17      166.13     38.87 o 
  -1   6  21     1042.96     1003.71     49.99 o 
   0   6  21      268.80      277.20     25.71 o 
   1   6  21      986.14     1043.88     41.44 o 
   2   6  21      127.80      117.11     23.57 o 
   3   6  21      534.88      509.66     32.70 o 
   4   6  21       90.95       55.92     20.57 o 
   5   6  21      210.83      346.96     33.55 o 
  -5   7  21       78.51       58.98     24.30 o 
  -4   7  21      217.35      213.34     28.20 o 
  -3   7  21      503.34      487.64     32.77 o 
  -2   7  21      402.78      418.19     30.79 o 
  -1   7  21      526.44      540.54     38.22 o 
   0   7  21      239.69      140.56     28.63 o 
   1   7  21      533.45      560.02     32.37 o 
   2   7  21      376.24      421.49     33.85 o 
   3   7  21      491.74      530.39     33.04 o 
   4   7  21      189.23      183.87     27.50 o 
   5   7  21       76.52       84.92     34.93 o 
  -4   8  21      108.01      118.80     27.31 o 
  -3   8  21      250.32      267.02     30.97 o 
  -2   8  21       59.71       89.35     28.38 o 
  -1   8  21      355.67      503.37     41.36 o 
   0   8  21      120.81      134.20     29.00 o 
   1   8  21      383.51      489.65     33.62 o 
   2   8  21       68.51       51.02     22.04 o 
   3   8  21      266.34      295.79     30.92 o 
   4   8  21      114.62       82.55     26.19 o 
  -4   9  21       56.49       65.95     27.28 o 
  -3   9  21      297.96      346.74     52.94 o 
  -2   9  21       55.93       87.41     29.44 o 
  -1   9  21      767.28      793.01     53.63 o 
   0   9  21      134.68      145.46     35.26 o 
   1   9  21      740.44      732.73     47.06 o 
   2   9  21       62.21       63.51     26.21 o 
   3   9  21      276.44      288.55     32.45 o 
   4   9  21       65.21       24.99     31.24 o 
  -3  10  21       63.31       42.36     32.91 o 
  -2  10  21       50.97       72.88     31.06 o 
  -1  10  21       47.41       63.53     32.15 o 
   0  10  21       81.91       94.66     29.90 o 
   1  10  21       52.55       47.09     28.80 o 
   2  10  21       76.78       78.56     26.62 o 
   3  10  21       65.32       44.68     26.69 o 
  -1  11  21       13.26       40.84     33.55 o 
   0  11  21      176.23      243.27     60.83 o 
   1  11  21       12.12       -2.75     31.43 o 
   1   0  22      127.97      152.87     14.96 o 
   2   0  22     2863.06     2849.20     67.92 o 
   3   0  22      341.45      366.69     46.85 o 
   4   0  22      778.63      724.62     44.10 o 
   5   0  22      634.64      680.21     58.43 o 
   6   0  22       32.32       21.82     35.87 o 
  -6   1  22       68.03       70.50     34.80 o 
  -5   1  22      260.55      297.29     39.45 o 
  -4   1  22      194.60      187.76     32.26 o 
  -3   1  22      384.15      388.96     28.61 o 
  -2   1  22     1016.32     1067.89     34.93 o 
  -1   1  22      139.77      142.45     22.59 o 
   0   1  22     1454.54     1503.12     33.88 o 
   1   1  22      186.12      155.14     17.92 o 
   2   1  22     1116.28     1109.72     41.73 o 
   3   1  22      442.10      438.10     34.52 o 
   4   1  22      205.55      210.33     56.63 o 
   5   1  22      271.96      271.70     38.25 o 
   6   1  22       80.10       86.89     36.04 o 
  -6   2  22       38.76       42.48     32.79 o 
  -5   2  22       69.11       53.92     29.74 o 
  -4   2  22       18.56       23.09     19.26 o 
  -3   2  22       93.35       72.23     19.30 o 
  -2   2  22      452.47      489.30     23.69 o 
  -1   2  22      146.72      118.86     15.62 o 
   0   2  22     1594.36     1714.67     40.64 o 
   1   2  22      128.73       94.44     15.37 o 
   2   2  22      405.52      437.80     23.54 o 
   3   2  22       59.37       50.89     19.45 o 
   4   2  22       10.84       37.07     25.36 o 
   5   2  22       47.03       42.14     28.80 o 
   6   2  22       26.14       25.98     32.88 o 
  -6   3  22       64.38       51.81     36.55 o 
  -5   3  22      104.28       96.07     27.28 o 
  -4   3  22       76.08       62.94     21.09 o 
  -3   3  22       39.80       37.16     18.23 o 
  -2   3  22      222.51      232.05     23.71 o 
  -1   3  22       39.55       40.53     14.68 o 
   0   3  22        0.18       -9.67     15.49 o 
   1   3  22       32.72       44.01     12.88 o 
   2   3  22      192.68      165.09     22.41 o 
   3   3  22       73.76       78.43     21.24 o 
   4   3  22       65.50       57.35     21.86 o 
   5   3  22       99.77       85.70     30.27 o 
   6   3  22       45.22       52.79     32.68 o 
  -5   4  22       45.40       42.60     21.64 o 
  -4   4  22      327.12      345.82     30.36 o 
  -3   4  22      165.62      180.67     23.59 o 
  -2   4  22      164.79      153.13     21.76 o 
  -1   4  22      446.09      407.70     23.18 o 
   0   4  22      122.73       91.46     19.16 o 
   1   4  22      464.27      463.07     27.67 o 
   2   4  22      131.71       97.58     16.34 o 
   3   4  22      155.61      193.35     45.05 o 
   4   4  22      267.00      262.19     28.74 o 
   5   4  22       57.17       48.24     29.72 o 
  -5   5  22      104.51      101.27     24.53 o 
  -4   5  22      225.22      311.26     46.39 o 
  -3   5  22      274.06      311.80     29.46 o 
  -2   5  22      272.62      308.94     35.89 o 
  -1   5  22      252.00      250.92     31.68 o 
   0   5  22        1.82      -17.11     17.11 o 
   1   5  22      260.00      305.68     27.10 o 
   2   5  22      264.30      224.13     25.36 o 
   3   5  22      287.12      301.60     38.85 o 
   4   5  22      231.73      279.88     34.54 o 
   5   5  22      100.54      109.16     34.11 o 
  -5   6  22      192.83      257.38     31.84 o 
  -4   6  22        0.10        7.07     22.00 o 
  -3   6  22      177.25      181.62     25.82 o 
  -2   6  22      113.29       81.64     22.14 o 
  -1   6  22      151.71       98.77     28.23 o 
   0   6  22       13.78       11.38     19.83 o 
   1   6  22      142.46      102.12     21.58 o 
   2   6  22       88.62       61.40     20.69 o 
   3   6  22      181.49      172.33     25.95 o 
   4   6  22        2.53      -23.20     23.20 o 
   5   6  22      190.72      199.50     32.62 o 
  -4   7  22      227.43      239.68     51.96 o 
  -3   7  22      149.92      131.88     25.16 o 
  -2   7  22      461.25      548.18     34.92 o 
  -1   7  22       31.01       34.96     24.43 o 
   0   7  22     1623.06     1637.92     69.45 o 
   1   7  22       29.55       29.28     21.99 o 
   2   7  22      501.84      548.93     33.68 o 
   3   7  22      147.47       93.84     25.53 o 
   4   7  22      247.46      247.19     31.67 o 
  -4   8  22       15.29       15.39     26.00 o 
  -3   8  22       58.97       77.45     24.99 o 
  -2   8  22       79.33       70.95     28.72 o 
  -1   8  22       85.08       69.54     27.80 o 
   0   8  22       74.56       82.88     28.10 o 
   1   8  22       97.96       53.95     24.10 o 
   2   8  22      106.55      122.03     25.42 o 
   3   8  22       57.41       24.25     27.33 o 
   4   8  22       20.75       34.88     27.16 o 
  -3   9  22      156.85      122.31     33.99 o 
  -2   9  22      181.65      158.93     34.26 o 
  -1   9  22      241.18      283.02     37.96 o 
   0   9  22      180.38      238.61     36.33 o 
   1   9  22      235.39      279.86     49.59 o 
   2   9  22      192.51      192.14     29.66 o 
   3   9  22      174.18      141.96     28.51 o 
  -2  10  22       12.05       -6.32     32.15 o 
  -1  10  22       40.71       10.54     32.15 o 
   0  10  22        6.98       -9.91     27.71 o 
   1  10  22       38.68        6.46     30.72 o 
   2  10  22       15.94       22.30     31.72 o 
   1   0  23     5022.76     5328.51    112.82 o 
   2   0  23        7.47       81.68     23.28 o 
   3   0  23      965.07      936.91     50.29 o 
   4   0  23      659.17      599.44     42.71 o 
   5   0  23      400.87      464.51     45.78 o 
   6   0  23      279.19      317.00     43.05 o 
  -6   1  23      278.14      263.15     44.39 o 
  -5   1  23        6.33       18.54     29.55 o 
  -4   1  23      319.67      300.86     42.56 o 
  -3   1  23       35.17       40.62     19.38 o 
  -2   1  23      147.73      164.06     18.59 o 
  -1   1  23      300.46      299.54     26.92 o 
   0   1  23      247.01      266.19     17.80 o 
   1   1  23      359.04      316.92     18.94 o 
   2   1  23      140.43       97.87     20.50 o 
   3   1  23       38.07       38.38     19.59 o 
   4   1  23      302.92      294.43     35.95 o 
   5   1  23        5.74       16.76     29.79 o 
   6   1  23      237.57      314.73     44.47 o 
  -6   2  23       40.37      -12.36     50.28 o 
  -5   2  23      187.53      147.32     36.03 o 
  -4   2  23       95.29       68.42     26.60 o 
  -3   2  23     1091.55     1031.07     42.53 o 
  -2   2  23      536.09      524.80     31.10 o 
  -1   2  23      696.05      724.38     28.79 o 
   0   2  23      184.31      219.30     35.91 o 
   1   2  23      644.01      693.27     33.22 o 
   2   2  23      578.68      583.40     32.21 o 
   3   2  23     1092.03      996.42     56.61 o 
   4   2  23       67.60       70.81     36.98 o 
   5   2  23      188.99      156.72     43.59 o 
   6   2  23       30.15       71.73     49.25 o 
  -5   3  23      197.53      201.61     30.79 o 
  -4   3  23       12.61       -3.60     20.02 o 
  -3   3  23        5.02       14.90     20.58 o 
  -2   3  23      265.84      249.36     25.25 o 
  -1   3  23       81.65       50.41     16.18 o 
   0   3  23     1351.88     1286.73     46.00 o 
   1   3  23       92.26       57.21     18.58 o 
   2   3  23      255.20      259.58     28.69 o 
   3   3  23        5.76       -3.03     20.03 o 
   4   3  23        5.06        9.35     22.06 o 
   5   3  23      220.54      243.82     39.73 o 
  -5   4  23      185.19      177.57     26.58 o 
  -4   4  23      161.27      164.78     26.69 o 
  -3   4  23      298.93      323.85     29.02 o 
  -2   4  23      650.78      677.35     33.75 o 
  -1   4  23       18.80       34.63     17.62 o 
   0   4  23      784.94      835.97     36.56 o 
   1   4  23       24.87        2.89     17.62 o 
   2   4  23      576.70      618.94     32.98 o 
   3   4  23      298.08      284.43     44.92 o 
   4   4  23      180.26      184.25     31.13 o 
   5   4  23      186.98      132.96     33.72 o 
  -5   5  23       32.00       49.28     24.15 o 
  -4   5  23      252.37      270.19     29.70 o 
  -3   5  23      277.65      296.71     28.84 o 
  -2   5  23      463.34      486.20     32.56 o 
  -1   5  23      114.56       93.15     24.85 o 
   0   5  23      289.22      292.72     59.05 o 
   1   5  23      107.36       94.24     21.93 o 
   2   5  23      445.11      444.47     32.43 o 
   3   5  23      268.60      252.76     28.15 o 
   4   5  23      235.90      220.51     30.20 o 
   5   5  23       27.15       83.37     40.50 o 
  -5   6  23       16.99        9.61     54.57 o 
  -4   6  23      129.58      151.83     28.15 o 
  -3   6  23      155.28      182.58     27.29 o 
  -2   6  23       27.09       40.95     20.99 o 
  -1   6  23      661.74      646.23     40.89 o 
   0   6  23      109.42       61.86     27.10 o 
   1   6  23      685.83      742.41     36.64 o 
   2   6  23       20.87       11.92     21.11 o 
   3   6  23      185.02      161.23     27.84 o 
   4   6  23      124.75      103.20     35.81 o 
  -4   7  23      182.45      203.02     31.00 o 
  -3   7  23       67.74       72.27     24.21 o 
  -2   7  23      163.04      112.54     32.60 o 
  -1   7  23      471.75      480.17     45.05 o 
   0   7  23      273.06      219.23     34.04 o 
   1   7  23      484.31      507.53     34.03 o 
   2   7  23      146.59      116.70     24.69 o 
   3   7  23       65.42       47.47     24.67 o 
   4   7  23      164.29      165.15     36.46 o 
  -3   8  23       34.87       23.84     25.39 o 
  -2   8  23      114.83       97.04     29.75 o 
  -1   8  23       81.55       56.38     29.46 o 
   0   8  23      115.80      197.92     34.39 o 
   1   8  23       54.10       42.96     30.64 o 
   2   8  23      109.39      120.63     26.04 o 
   3   8  23       24.16       -2.28     27.39 o 
  -3   9  23      273.37      277.74     41.92 o 
  -2   9  23       82.16      109.77     33.25 o 
  -1   9  23      234.22      299.10     41.18 o 
   0   9  23        2.72      -25.37     28.20 o 
   1   9  23      223.50      207.46     36.51 o 
   2   9  23       63.90       93.22     26.86 o 
   3   9  23      256.72      292.24     42.17 o 
  -1  10  23       13.30        4.03     33.60 o 
   0  10  23      272.74      315.17     41.91 o 
   1  10  23       14.61       20.26     29.90 o 
   0   0  24      924.29      754.20     58.86 o 
   1   0  24      770.99      964.97     33.40 o 
   2   0  24      448.86      412.46     24.32 o 
   3   0  24      375.77      489.29     60.06 o 
   4   0  24       37.62       16.97     28.40 o 
   5   0  24      175.63      248.21     39.07 o 
  -5   1  24       66.82       -7.10     29.61 o 
  -4   1  24       85.44      113.50     50.54 o 
  -3   1  24       71.81       43.32     20.73 o 
  -2   1  24      420.93      409.16     36.47 o 
  -1   1  24      527.98      573.64     34.77 o 
   0   1  24      210.15      182.70     18.69 o 
   1   1  24      521.79      543.53     22.60 o 
   2   1  24      406.34      391.99     28.22 o 
   3   1  24      105.01       73.34     33.84 o 
   4   1  24       79.54       57.25     28.03 o 
   5   1  24       63.84       30.83     46.85 o 
  -5   2  24      268.05      369.82     45.15 o 
  -4   2  24      183.61      209.28     27.66 o 
  -3   2  24       67.35       71.25     21.56 o 
  -2   2  24       45.19       66.38     19.15 o 
  -1   2  24      209.91      182.16     19.47 o 
   0   2  24        1.54       15.66     34.63 o 
   1   2  24      253.93      184.59     28.01 o 
   2   2  24       68.28       60.04     25.72 o 
   3   2  24       69.50       53.76     21.75 o 
   4   2  24      210.36      214.56     36.24 o 
   5   2  24      250.13      276.91     41.76 o 
  -5   3  24       72.37       73.03     37.15 o 
  -4   3  24      209.66      195.68     28.05 o 
  -3   3  24     1034.91     1052.81     44.30 o 
  -2   3  24      207.72      201.48     24.34 o 
  -1   3  24      621.07      682.88     33.68 o 
   0   3  24        5.51       26.70     19.28 o 
   1   3  24      642.81      661.55     33.32 o 
   2   3  24      180.09      138.81     31.21 o 
   3   3  24     1039.10     1057.56     44.48 o 
   4   3  24      188.31      202.55     37.11 o 
   5   3  24       65.98       95.90     35.17 o 
  -5   4  24       79.30       43.38     24.16 o 
  -4   4  24      175.08      146.44     26.75 o 
  -3   4  24       38.38       -9.93     20.03 o 
  -2   4  24      244.09      227.03     24.60 o 
  -1   4  24      328.26      290.85     27.45 o 
   0   4  24        2.29       -8.87     18.68 o 
   1   4  24      314.43      280.70     29.13 o 
   2   4  24      242.98      192.19     26.23 o 
   3   4  24       32.40       16.81     22.42 o 
   4   4  24      181.21      187.81     34.92 o 
   5   4  24       89.65       99.04     33.22 o 
  -5   5  24       22.16      109.14     55.94 o 
  -4   5  24      233.95      270.82     30.41 o 
  -3   5  24       77.20       53.55     23.21 o 
  -2   5  24      789.44      708.13     37.06 o 
  -1   5  24      741.27      757.04     48.56 o 
   0   5  24     1228.04     1179.46     46.43 o 
   1   5  24      735.08      793.24     46.33 o 
   2   5  24      779.82      786.64     38.93 o 
   3   5  24       73.09       45.86     23.39 o 
   4   5  24      231.91      266.18     56.46 o 
   5   5  24       27.75       39.13     47.53 o 
  -4   6  24       68.45       38.31     25.12 o 
  -3   6  24      342.85      346.09     33.16 o 
  -2   6  24      135.28      149.65     26.12 o 
  -1   6  24      163.20      155.57     31.00 o 
   0   6  24      252.75      291.79     35.92 o 
   1   6  24      179.43      155.03     26.64 o 
   2   6  24      145.31      104.77     24.77 o 
   3   6  24      341.17      324.78     38.60 o 
   4   6  24       69.75       61.35     37.37 o 
  -4   7  24      331.00      406.42     36.93 o 
  -3   7  24       20.46        3.05     22.47 o 
  -2   7  24      556.39      545.10     41.68 o 
  -1   7  24       11.12       -3.96     25.46 o 
   0   7  24      706.22      708.69     47.14 o 
   1   7  24       13.34       33.41     24.28 o 
   2   7  24      540.66      551.20     37.12 o 
   3   7  24       32.07       24.82     26.61 o 
   4   7  24      332.03      300.62     47.79 o 
  -3   8  24      117.14      120.99     29.25 o 
  -2   8  24       70.62       60.62     30.47 o 
  -1   8  24        9.20       30.20     29.71 o 
   0   8  24       53.80       33.34     28.71 o 
   1   8  24       12.31        4.87     29.49 o 
   2   8  24       66.47       69.49     27.15 o 
   3   8  24      129.62       86.02     30.20 o 
  -2   9  24      126.19      140.01     38.53 o 
  -1   9  24       82.65       99.79     34.57 o 
   0   9  24      433.41      555.23     51.49 o 
   1   9  24       89.72       59.41     33.56 o 
   2   9  24      139.33      150.49     30.77 o 
   1   0  25     1539.47     1616.10     46.42 o 
   2   0  25      244.26      290.91     23.94 o 
   3   0  25      620.29      633.50     44.64 o 
   4   0  25       64.13       24.44     29.83 o 
   5   0  25      319.59      340.51     64.27 o 
  -5   1  25      134.28      124.94     38.58 o 
  -4   1  25      272.38      320.38     40.49 o 
  -3   1  25      289.62      290.17     30.58 o 
  -2   1  25      223.12      227.93     35.46 o 
  -1   1  25      366.66      419.83     25.13 o 
   0   1  25       34.11       42.86     16.04 o 
   1   1  25      382.32      451.67     25.38 o 
   2   1  25      186.90      155.93     23.45 o 
   3   1  25      270.82      284.16     53.37 o 
   4   1  25      232.98      299.36     80.83 o 
   5   1  25      127.00      104.67     36.67 o 
  -5   2  25       77.58       33.21     35.13 o 
  -4   2  25       53.94       25.82     23.51 o 
  -3   2  25      170.87      143.98     24.10 o 
  -2   2  25      642.37      584.94     32.45 o 
  -1   2  25      404.42      387.08     23.61 o 
   0   2  25      722.60      718.94     34.02 o 
   1   2  25      425.18      470.91     29.65 o 
   2   2  25      591.68      537.46     32.41 o 
   3   2  25      175.63      167.47     26.30 o 
   4   2  25       58.28       59.21     30.24 o 
   5   2  25       68.14       77.44     34.02 o 
  -5   3  25      266.97      252.36     43.07 o 
  -4   3  25       52.35       76.35     24.66 o 
  -3   3  25      270.83      283.69     28.40 o 
  -2   3  25      173.60      188.25     23.87 o 
  -1   3  25      389.48      391.69     29.87 o 
   0   3  25       38.97       21.71     18.85 o 
   1   3  25      378.24      319.29     28.21 o 
   2   3  25      186.11      210.55     26.16 o 
   3   3  25      261.84      264.31     31.49 o 
   4   3  25       60.97       58.80     32.92 o 
   5   3  25      250.36      262.89     56.37 o 
  -4   4  25      168.24      166.17     28.60 o 
  -3   4  25       36.61       21.27     21.21 o 
  -2   4  25      523.61      553.77     33.04 o 
  -1   4  25       59.62       52.65     22.62 o 
   0   4  25      615.56      638.73     33.92 o 
   1   4  25       68.36       49.46     20.99 o 
   2   4  25      568.96      616.05     35.21 o 
   3   4  25       38.77       57.55     30.86 o 
   4   4  25      170.74      193.64     31.66 o 
  -4   5  25       78.47       88.96     26.89 o 
  -3   5  25      167.23      156.51     25.97 o 
  -2   5  25       36.23       32.39     20.98 o 
  -1   5  25        5.72        3.89     25.10 o 
   0   5  25      218.85      172.23     40.23 o 
   1   5  25        7.83       16.59     22.17 o 
   2   5  25       31.50       12.40     22.86 o 
   3   5  25      141.65      154.59     35.15 o 
   4   5  25       88.46      100.11     36.99 o 
  -4   6  25       10.25       -0.47     24.23 o 
  -3   6  25      220.09      245.35     30.70 o 
  -2   6  25       43.88       57.91     23.70 o 
  -1   6  25      324.22      365.32     38.43 o 
   0   6  25      151.00       95.33     26.82 o 
   1   6  25      294.15      340.51     33.69 o 
   2   6  25       30.22       17.72     25.57 o 
   3   6  25      217.67      203.59     43.66 o 
   4   6  25        9.61       15.96     36.07 o 
  -3   7  25       11.84       -9.19     23.81 o 
  -2   7  25      109.24      158.81     32.71 o 
  -1   7  25      108.31       86.24     30.39 o 
   0   7  25        1.26        0.47     28.61 o 
   1   7  25      105.45      102.80     27.59 o 
   2   7  25      103.69       75.91     27.63 o 
   3   7  25        5.80      -16.12     28.60 o 
  -2   8  25      108.98      107.60     34.84 o 
  -1   8  25       78.59       60.94     30.94 o 
   0   8  25      288.01      275.29     39.70 o 
   1   8  25      104.77       50.73     35.87 o 
   2   8  25       92.63       73.59     29.67 o 
  -1   9  25       13.88       -8.16     32.83 o 
   0   9  25        1.51       -3.48     34.07 o 
   1   9  25       13.07       -3.25     33.88 o 
   0   0  26       22.04       -2.17     22.41 o 
   1   0  26        0.52       56.18     17.78 o 
   2   0  26      152.60      105.08     19.79 o 
   3   0  26       67.49       52.82     27.44 o 
   4   0  26      154.43      197.56     37.50 o 
   5   0  26      383.16      516.70     75.85 o 
  -5   1  26       89.00       89.92     58.00 o 
  -4   1  26      228.62      258.32     41.31 o 
  -3   1  26      312.88      389.83     42.34 o 
  -2   1  26      916.61      988.84     42.93 o 
  -1   1  26      114.35      119.44     19.36 o 
   0   1  26     1048.90     1250.80     56.43 o 
   1   1  26      113.75      107.46     18.32 o 
   2   1  26      995.44     1030.84     43.61 o 
   3   1  26      306.49      450.25     42.53 o 
   4   1  26      237.89      266.18     39.37 o 
   5   1  26       85.04      162.68     55.60 o 
  -4   2  26      164.63      179.88     38.09 o 
  -3   2  26       99.40       94.89     26.90 o 
  -2   2  26      137.94      136.62     23.15 o 
  -1   2  26      128.91      114.61     19.41 o 
   0   2  26        5.23       19.42     19.11 o 
   1   2  26      119.52       70.62     28.62 o 
   2   2  26      169.89      189.36     31.45 o 
   3   2  26      101.82       81.93     26.29 o 
   4   2  26      204.76      229.34     39.18 o 
  -4   3  26       36.15       32.28     24.94 o 
  -3   3  26      139.88      146.96     25.83 o 
  -2   3  26       71.33       67.48     21.11 o 
  -1   3  26      876.00      955.26     41.20 o 
   0   3  26        0.34        9.94     19.86 o 
   1   3  26      879.48      952.80     41.62 o 
   2   3  26       61.76       -3.23     27.91 o 
   3   3  26      146.55      136.77     27.96 o 
   4   3  26       50.68      -25.12     30.89 o 
  -4   4  26      245.48      280.57     33.50 o 
  -3   4  26       18.34       -9.32     22.88 o 
  -2   4  26       45.29       37.79     21.28 o 
  -1   4  26       74.94       40.88     26.77 o 
   0   4  26      159.26      178.59     25.94 o 
   1   4  26      104.04       76.24     23.77 o 
   2   4  26       55.17        5.57     29.86 o 
   3   4  26       15.37       35.69     30.32 o 
   4   4  26      253.03      273.56     43.46 o 
  -4   5  26       50.85       57.28     27.70 o 
  -3   5  26      312.93      396.51     35.79 o 
  -2   5  26      101.44      119.12     24.32 o 
  -1   5  26      211.55      181.65     32.79 o 
   0   5  26        1.94      -25.76     25.76 o 
   1   5  26      212.25      163.67     27.31 o 
   2   5  26       84.19      109.45     26.59 o 
   3   5  26      322.23      287.39     44.16 o 
   4   5  26       55.35       79.29     50.11 o 
  -3   6  26       91.01      101.33     26.62 o 
  -2   6  26      305.83      336.92     32.89 o 
  -1   6  26      155.82      110.68     29.73 o 
   0   6  26      134.68       70.09     37.24 o 
   1   6  26      139.64      132.88     27.57 o 
   2   6  26      301.29      271.22     33.53 o 
   3   6  26       75.37       27.31     36.19 o 
  -2   7  26       71.38       26.66     30.42 o 
  -1   7  26        9.66        9.88     28.39 o 
   0   7  26      504.12      576.76     49.80 o 
   1   7  26       10.74        5.75     32.07 o 
   2   7  26       88.45       91.99     30.25 o 
  -1   8  26       11.73        3.68     31.43 o 
   0   8  26       95.46       83.58     67.61 o 
   1   8  26       15.92       10.08     34.07 o 
   1   0  27      802.96      849.49     34.00 o 
   2   0  27       84.56       82.66     20.03 o 
   3   0  27       64.59      106.16     32.86 o 
   4   0  27      189.56      234.88     73.96 o 
  -4   1  27      335.54      401.84     48.05 o 
  -3   1  27       69.68       51.29     24.06 o 
  -2   1  27      159.22      214.84     27.12 o 
  -1   1  27      263.91      281.95     24.65 o 
   0   1  27      173.96      143.70     23.82 o 
   1   1  27      282.37      264.30     24.70 o 
   2   1  27      167.86      188.27     27.42 o 
   3   1  27       67.69      110.95     31.15 o 
   4   1  27      371.65      505.86     51.22 o 
  -4   2  27      104.07      116.36     26.75 o 
  -3   2  27      101.71       87.75     24.58 o 
  -2   2  27      371.00      402.00     33.38 o 
  -1   2  27       30.22       22.53     18.15 o 
   0   2  27       86.84       81.88     22.59 o 
   1   2  27       23.41      -25.74     25.74 o 
   2   2  27      438.03      498.66     34.29 o 
   3   2  27       98.92       76.67     32.18 o 
   4   2  27       72.03      120.20     36.40 o 
  -4   3  27       49.81       42.71     27.37 o 
  -3   3  27       50.71       27.44     24.07 o 
  -2   3  27       36.28       32.30     22.50 o 
  -1   3  27        6.80       46.61     21.64 o 
   0   3  27      240.69      183.21     26.39 o 
   1   3  27        4.75        5.31     21.07 o 
   2   3  27       24.97       10.81     28.72 o 
   3   3  27       43.20       52.11     32.10 o 
   4   3  27       40.91       41.46     34.76 o 
  -4   4  27      174.17      136.25     59.72 o 
  -3   4  27      202.28      138.79     28.00 o 
  -2   4  27      572.64      635.54     36.18 o 
  -1   4  27       99.44       72.46     27.65 o 
   0   4  27      622.53      687.94     37.42 o 
   1   4  27       88.74       81.98     24.98 o 
   2   4  27      514.82      549.99     47.93 o 
   3   4  27      179.22      126.96     40.76 o 
  -3   5  27      165.77      194.13     29.02 o 
  -2   5  27       66.82       58.95     25.30 o 
  -1   5  27       20.29       33.72     42.13 o 
   0   5  27       21.84      -15.94     27.40 o 
   1   5  27       20.78       -0.76     23.70 o 
   2   5  27       56.43       32.99     27.84 o 
   3   5  27      181.12      124.85     39.18 o 
  -3   6  27      271.40      204.89     61.26 o 
  -2   6  27       12.84       13.13     29.69 o 
  -1   6  27      537.77      552.83     78.34 o 
   0   6  27       60.29       60.36     30.81 o 
   1   6  27      574.76      594.51     38.30 o 
   2   6  27       23.39       16.14     26.73 o 
  -2   7  27       10.05      -29.24     35.26 o 
  -1   7  27       91.45       99.80     90.26 o 
   0   7  27       11.15       64.83     33.45 o 
   1   7  27       97.52      104.09     35.00 o 
   2   7  27       17.13        4.39     40.50 o 
   0   0  28      155.49      178.47     44.45 o 
   1   0  28      474.79      531.11     30.17 o 
   2   0  28      201.70      183.68     26.96 o 
   3   0  28      151.86      187.75     88.89 o 
   4   0  28      147.80      105.69     37.79 o 
  -4   1  28      289.49      333.73     45.45 o 
  -3   1  28      106.03       92.93     26.07 o 
  -2   1  28      723.14      701.15     37.60 o 
  -1   1  28      204.84      238.08     34.68 o 
   0   1  28      732.79      764.77     47.95 o 
   1   1  28      189.18      129.17     33.02 o 
   2   1  28      731.80      688.78     37.61 o 
   3   1  28      125.35      151.86     36.31 o 
   4   1  28      271.22      276.79     43.85 o 
  -3   2  28       55.18       65.48     25.83 o 
  -2   2  28       13.02       51.51     23.85 o 
  -1   2  28      125.67       87.07     19.97 o 
   0   2  28       43.03       24.40     21.65 o 
   1   2  28      145.64      118.57     43.07 o 
   2   2  28        5.87      -29.30     29.30 o 
   3   2  28       64.34       64.20     44.53 o 
  -3   3  28      546.42      614.22     40.83 o 
  -2   3  28       27.41       11.81     23.38 o 
  -1   3  28      124.61      128.07     29.78 o 
   0   3  28      191.85      138.47     25.44 o 
   1   3  28      133.57       77.57     32.57 o 
   2   3  28       22.54      -30.80     30.80 o 
   3   3  28      525.96      559.15     53.26 o 
  -3   4  28        3.61       49.20     26.87 o 
  -2   4  28      200.82      251.06     29.56 o 
  -1   4  28       86.53       76.59     36.38 o 
   0   4  28       12.58       41.70     24.64 o 
   1   4  28       69.07       35.29     26.38 o 
   2   4  28      196.04      207.71     38.77 o 
   3   4  28        1.09       37.21     37.75 o 
  -2   5  28        8.18      -23.68     23.68 o 
  -1   5  28      420.93      483.63     46.44 o 
   0   5  28       57.13       39.92     31.81 o 
   1   5  28      416.48      568.92     37.65 o 
   2   5  28       17.56       -0.64     36.10 o 
  -2   6  28       47.18       60.94     31.55 o 
  -1   6  28       79.05       66.94     39.38 o 
   0   6  28       47.55       45.65     33.66 o 
   1   6  28       83.73       60.59     29.81 o 
   2   6  28       56.17       58.43     30.65 o 
   1   0  29      285.37      387.42     35.66 o 
   2   0  29       61.39       85.88     24.32 o 
   3   0  29       24.94       11.54     33.03 o 
  -3   1  29        2.52        9.56     31.67 o 
  -2   1  29       35.52       70.34     26.33 o 
  -1   1  29       60.96       58.61     20.34 o 
   0   1  29      291.00      240.12     35.62 o 
   1   1  29       72.34       16.25     29.33 o 
   2   1  29       40.09       26.84     40.18 o 
   3   1  29        1.05        2.10     33.97 o 
  -3   2  29      221.56      169.48     34.69 o 
  -2   2  29      179.11      201.92     29.71 o 
  -1   2  29      125.32      149.01     27.60 o 
   0   2  29       95.77      101.97     24.79 o 
   1   2  29      146.01      151.92     33.67 o 
   2   2  29      145.41      180.98     37.92 o 
   3   2  29      225.67      261.02     42.61 o 
  -3   3  29      184.27      236.13     59.37 o 
  -2   3  29       15.27        9.58     23.74 o 
  -1   3  29       21.63      -13.63     27.42 o 
   0   3  29       14.72       -9.20     22.99 o 
   1   3  29       28.96       -4.71     32.11 o 
   2   3  29       13.37      -33.36     33.36 o 
  -2   4  29      526.88      630.44     39.72 o 
  -1   4  29       85.89       89.10     31.34 o 
   0   4  29      861.25      967.90     54.95 o 
   1   4  29       89.96       73.23     36.58 o 
   2   4  29      540.04      628.25     50.36 o 
  -2   5  29       22.90       -9.61     44.27 o 
  -1   5  29      217.06      262.58     38.71 o 
   0   5  29       65.31       72.63     33.29 o 
   1   5  29      223.64      231.47     33.96 o 
   0   0  30       28.56       -5.15     43.42 o 
   1   0  30        3.33       17.12     24.14 o 
   2   0  30        3.86        5.95     32.33 o 
  -2   1  30       33.01       53.57     26.95 o 
  -1   1  30       10.04       -6.23     21.77 o 
   0   1  30       40.95        6.11     31.91 o 
   1   1  30        5.20      -29.79     29.79 o 
   2   1  30       33.12       19.86     33.40 o 
  -2   2  30      171.72      177.98     29.95 o 
  -1   2  30       22.98       11.64     28.94 o 
   0   2  30      119.01       48.25     31.85 o 
   1   2  30       17.72       24.04     32.23 o 
   2   2  30      155.70      109.37     36.35 o 
  -2   3  30        4.07      -13.44     24.39 o 
  -1   3  30      428.73      483.72     43.68 o 
   0   3  30       13.81      -24.44     26.39 o 
   1   3  30      444.88      410.11     47.75 o 
   2   3  30        3.08       22.66     35.30 o 
  -1   4  30       29.99       51.44     32.85 o 
   0   4  30        7.90       -1.68     33.84 o 
   1   4  30       35.35       58.60     38.53 o 
   1   0  31      309.89      300.78     83.66 o 
  -1   1  31       74.72       50.45     50.62 o 
   0   1  31       89.08      110.84     35.95 o 
   1   1  31       73.74      106.79     37.86 o 
  -1   2  31      131.37      124.24     49.25 o 
   0   2  31       80.30      133.27     41.36 o 
   1   2  31      143.15      204.72     53.88 o 
                                                 
